# Supplementary material for: Systematic and biogeographic review of the Staphylinini rove beetles of Lord Howe Island with description of new species and taxonomic changes (Coleoptera, Staphylinidae)
Source: Zookeys. 2016 Dec 7;(638):1–25. doi: 10.3897/zookeys.638.10883 (PMC5270741; doi:10.3897/zookeys.638.10883)
Supplement: XML Treatment for Cheilocolpus kentiae [file zookeys.638.10883-treatment1.xml]

<!DOCTYPE tp:taxon-treatment
  PUBLIC "-//TaxonX//DTD Taxonomic Treatment Publishing DTD v0 20100105//EN" "tax-treatment-NSO.dtd">
<tp:taxon-treatment xmlns:tp="http://www.plazi.org/taxpub"><tp:treatment-meta><kwd-group><label>Taxon classification</label><kwd><named-content content-type="kingdom">Animalia</named-content></kwd><kwd><named-content content-type="order">Coleoptera</named-content></kwd><kwd><named-content content-type="family">Staphylinidae</named-content></kwd></kwd-group><mixed-citation publication-type="journal"><person-group><name><surname>Shaw</surname><given-names>Josh Jenkins</given-names></name><name><surname>Solodovnikov</surname><given-names>Alexey</given-names></name></person-group><article-title>Systematic and biogeographic review of the <tp:taxon-name><tp:taxon-name-part taxon-name-part-type="tribe">Staphylinini</tp:taxon-name-part></tp:taxon-name> rove beetles of Lord Howe Island with description of new species and taxonomic changes (<tp:taxon-name><tp:taxon-name-part taxon-name-part-type="order">Coleoptera</tp:taxon-name-part></tp:taxon-name>, <tp:taxon-name><tp:taxon-name-part taxon-name-part-type="family">Staphylinidae</tp:taxon-name-part></tp:taxon-name>)</article-title><source>Zookeys</source><day>7</day><month>12</month><year>2016</year><volume>2016</volume><issue>638</issue><fpage>1</fpage><lpage>25</lpage><pub-id pub-id-type="doi">10.3897/zookeys.638.10883</pub-id></mixed-citation></tp:treatment-meta><tp:nomenclature><tp:taxon-name>
                  <tp:taxon-name-part taxon-name-part-type="genus">Cheilocolpus</tp:taxon-name-part>
                  <tp:taxon-name-part taxon-name-part-type="species">kentiae</tp:taxon-name-part>
                </tp:taxon-name><tp:taxon-authority>(Lea, 1925)</tp:taxon-authority><tp:taxon-status xmlns:xlink="http://www.w3.org/1999/xlink" xlink:type="simple">comb. n.</tp:taxon-status><xref ref-type="fig" rid="F1">Figures 1</xref><xref ref-type="fig" rid="F2">, 2C</xref><tp:nomenclature-citation-list><tp:nomenclature-citation><tp:taxon-name>
                      <tp:taxon-name-part taxon-name-part-type="genus">Heterothops</tp:taxon-name-part> <tp:taxon-name-part taxon-name-part-type="species">kentiae</tp:taxon-name-part></tp:taxon-name><comment>Lea, 1925</comment></tp:nomenclature-citation></tp:nomenclature-citation-list></tp:nomenclature><tp:treatment-sec sec-type="material" id="SECID0EBKAC"><title>Material examined.</title><p>
                  <bold>Type material. <italic>Paratypes</italic></bold>: All 20 paratypes kept in three institutions are mounted on 9 cards (pins) in groups from 1 to 5 specimens, with each pin having the same label printed on green or plain paper: ‘On <tp:taxon-name><tp:taxon-name-part taxon-name-part-type="genus">Kentia</tp:taxon-name-part></tp:taxon-name>. Lord Howe I. A.M. Lea’. Additionally, respective groups of specimens on each pin have the following labels: 2 females,’<tp:taxon-name><tp:taxon-name-part taxon-name-part-type="genus">Heterothops</tp:taxon-name-part> <tp:taxon-name-part taxon-name-part-type="species">kentiae</tp:taxon-name-part></tp:taxon-name> Lea. Lea, Co-type[preprinted label with Lea’s handwriting] / Cotypes / Paratype [blue printed label] / K 188918 [printed white label]’; 2 females, ‘Co-type [printed label] / Paratype [pale blue printed label] / K56145 / Paratype [dark blue printed label] / K 188917 [printed white label]’; 1 male [mounted on its back] and 1 female, ‘<tp:taxon-name><tp:taxon-name-part taxon-name-part-type="genus">Heterothops</tp:taxon-name-part> <tp:taxon-name-part taxon-name-part-type="species">kentiae</tp:taxon-name-part></tp:taxon-name> Lea. H288 Lea, Co-type [preprinted label with Lea’s handwriting] / Paratype [pale blue printed label] / A.H. Elston Collection [printed label] / K 188916’ (all six specimens on three pins from <abbrev xmlns:xlink="http://www.w3.org/1999/xlink" content-type="institution" xlink:title="Australian Museum, Sydney (C. Reid)" id="ABBRID0EDLAC" xlink:type="simple">AMS</abbrev>); 1 male, 1 female, ‘<tp:taxon-name><tp:taxon-name-part taxon-name-part-type="genus">Heterothops</tp:taxon-name-part> <tp:taxon-name-part taxon-name-part-type="species">kentiae</tp:taxon-name-part></tp:taxon-name>. Lea, Co-type [preprinted label with Lea’s handwriting] / Department of Zoology. Natural History Museum. University of Oslo. (<abbrev xmlns:xlink="http://www.w3.org/1999/xlink" content-type="institution" xlink:title="Zoological Museum, University of Oslo, Oslo (V. Gusarov)" id="ABBRID0EQLAC" xlink:type="simple">ZMUN</abbrev>) [printed label] / Syntype. V.I. Gusarov rev. 2005 [two red printed labels]’ (<abbrev xmlns:xlink="http://www.w3.org/1999/xlink" content-type="institution" xlink:title="Zoological Museum, University of Oslo, Oslo (V. Gusarov)" id="ABBRID0EULAC" xlink:type="simple">ZMUN</abbrev>); 3 males, 2 females, ‘Summit of Mt. Gover, L.H.I. A.M. Lea / <tp:taxon-name><tp:taxon-name-part taxon-name-part-type="genus">Heterothops</tp:taxon-name-part> <tp:taxon-name-part taxon-name-part-type="species">kentiae</tp:taxon-name-part></tp:taxon-name> Lea, Co-type [preprinted label with Lea’s handwriting] / Cotypus, Lea don. A. Lea [purple label in M. Bernhauer’s handwriting] / Chicago NHMus M. Bernhauer Collection [printed label]’; 1 male, 2 females, ‘<tp:taxon-name><tp:taxon-name-part taxon-name-part-type="genus">Heterothops</tp:taxon-name-part> <tp:taxon-name-part taxon-name-part-type="species">kentiae</tp:taxon-name-part></tp:taxon-name> Lea, Co-type [preprinted label with Lea’s handwriting] / Cotypus, Lea don. A. Lea [purple label in M. Bernhauer’s handwriting] / Chicago NHMus M. Bernhauer Collection [printed label]’ (<named-content xmlns:xlink="http://www.w3.org/1999/xlink" content-type="dwc:institutional_code" xlink:type="simple">FMNH</named-content>); 2 males on the same card, ‘c/3079 / <tp:taxon-name><tp:taxon-name-part taxon-name-part-type="genus">Heterothops</tp:taxon-name-part> <tp:taxon-name-part taxon-name-part-type="species">kentiae</tp:taxon-name-part></tp:taxon-name> Lea, Co-type [preprinted label with Lea’s handwriting]’; 2 specimens mounted on two separate cards but on the same pin, ‘Lord Howe I., A.M. Lea / C 3199 / <tp:taxon-name><tp:taxon-name-part taxon-name-part-type="genus">Heterothops</tp:taxon-name-part> <tp:taxon-name-part taxon-name-part-type="species">kentiae</tp:taxon-name-part></tp:taxon-name> Lea, Co-type’(<named-content xmlns:xlink="http://www.w3.org/1999/xlink" content-type="dwc:institutional_code" xlink:type="simple">QM</named-content>).</p><p>
                  <bold>Additional material, all from Lord Howe Island, Australia.</bold> 5 specimens: Stevens Reserve, rotted log and bark litter with fungi, 23.v.1980, S. + J. Peck; 2 specimens, Intermediate Hill, Big Creek, malaise trap through tall forest, 18-30.v.1980, S. + J. Peck; 1 specimen, Intermediate Hill, Big Creek, litter under carrion baits, 30.x.1980, S. + J. Peck; 7 specimens, Far Flats, thatch palm litter with nuts, 21.v.1989, S. + J. Peck (<named-content xmlns:xlink="http://www.w3.org/1999/xlink" content-type="dwc:institutional_code" xlink:type="simple">ANIC</named-content>); 9 specimens: Mount Gower, 650-882 m [various collection dates] (<abbrev xmlns:xlink="http://www.w3.org/1999/xlink" content-type="institution" xlink:title="Australian Museum, Sydney (C. Reid)" id="ABBRID0EMNAC" xlink:type="simple">AMS</abbrev>); 1 specimen: Mount Lidgbird, leaf litter of Bird’s Nest Fern Asplenium goudeyi 1.5 m off ground, 21.x.2001, Ian Hutton (<abbrev xmlns:xlink="http://www.w3.org/1999/xlink" content-type="institution" xlink:title="Australian Museum, Sydney (C. Reid)" id="ABBRID0EQNAC" xlink:type="simple">AMS</abbrev>).</p></tp:treatment-sec><tp:treatment-sec sec-type="diagnosis" id="SECID0EUNAC"><title>Diagnosis.</title><p>Habitus as in Figure <xref ref-type="fig" rid="F1">1</xref>. Head as wide as, or wider than pronotum, black to dark brown with distinct microsculpture; infraorbital ridges short, far not reaching base of mandibles; postmandibular ridges well developed, extending towards gular sutures but not reaching them; postgena with scattered shallow punctures; eyes about a third of the size of the side of the head; antennomeres 1-3 yellow, 4-11 dark brown; distal antennomeres transverse; apical segment of labial and maxillary palpi aciculate. Pronotum dark brown with two punctures in each dorsal series and distinct microsculpture, hypomera without post-coxal process; elytra dark yellow, each elytron generally with posterior two thirds darkened; fully winged; legs yellow, tarsi with very long setae ventrally, protarsi with a few long white adhesive setae ventrally. Tergites III to V with anterior and posterior basal carinae; male sternite VIII without apical incision (unusual for most of <tp:taxon-name><tp:taxon-name-part taxon-name-part-type="subfamily">Staphylininae</tp:taxon-name-part></tp:taxon-name>); aedeagus with paramere; closely attached to, and apically protruding over, but median lobe and paramere still two distinctly separate entities, paramere apically rounded with several setae (Figure <xref ref-type="fig" rid="F2">2C</xref>).</p><fig id="F1" position="float" orientation="portrait"><label>Figure 1.</label><caption><p>Habitus of <italic><tp:taxon-name><tp:taxon-name-part taxon-name-part-type="genus">Cheilocolpus</tp:taxon-name-part> <tp:taxon-name-part taxon-name-part-type="species">kentiae</tp:taxon-name-part></tp:taxon-name></italic> (Lea, 1925).</p></caption><graphic xmlns:xlink="http://www.w3.org/1999/xlink" xlink:href="zookeys-638-001-g001.jpg" position="float" orientation="portrait" xlink:type="simple" id="oo_113865.jpg"/></fig><fig id="F2" position="float" orientation="portrait"><label>Figure 2.</label><caption><p>Aedeagi of Lord Howe Island <italic><tp:taxon-name><tp:taxon-name-part taxon-name-part-type="genus">Cheilocolpus</tp:taxon-name-part></tp:taxon-name></italic> (anti-parameral view). <bold>A</bold> <italic><tp:taxon-name><tp:taxon-name-part taxon-name-part-type="genus">Cheilocolpus</tp:taxon-name-part> <tp:taxon-name-part taxon-name-part-type="species">olliffi</tp:taxon-name-part></tp:taxon-name></italic> sp. n. <bold>B</bold> <italic><tp:taxon-name><tp:taxon-name-part taxon-name-part-type="genus">Cheilocolpus</tp:taxon-name-part> <tp:taxon-name-part taxon-name-part-type="species">castaneus</tp:taxon-name-part></tp:taxon-name></italic> (Lea, 1925) <bold>C</bold> <italic><tp:taxon-name><tp:taxon-name-part taxon-name-part-type="genus">Cheilocolpus</tp:taxon-name-part> <tp:taxon-name-part taxon-name-part-type="species">kentiae</tp:taxon-name-part></tp:taxon-name></italic> (Lea, 1925).</p></caption><graphic xmlns:xlink="http://www.w3.org/1999/xlink" xlink:href="zookeys-638-001-g002.jpg" position="float" orientation="portrait" xlink:type="simple" id="oo_113866.jpg"/></fig></tp:treatment-sec><tp:treatment-sec sec-type="discussion" id="SECID0EXAAE"><title>Taxon discussion.</title><p>The original placement of <italic><tp:taxon-name><tp:taxon-name-part taxon-name-part-type="genus">Cheilocolpus</tp:taxon-name-part> <tp:taxon-name-part taxon-name-part-type="species">kentiae</tp:taxon-name-part></tp:taxon-name></italic> in the genus <italic><tp:taxon-name><tp:taxon-name-part taxon-name-part-type="genus">Heterothops</tp:taxon-name-part></tp:taxon-name></italic> Stephens, 1829, like many other species of Australian <tp:taxon-name><tp:taxon-name-part taxon-name-part-type="subtribe">Amblyopinina</tp:taxon-name-part></tp:taxon-name>, was based on the aciculate last segment of maxillary palpi and resemblance in habitus. With such poorly justified generic identifications, <italic><tp:taxon-name><tp:taxon-name-part taxon-name-part-type="genus">Heterothops</tp:taxon-name-part></tp:taxon-name></italic> Stephens, 1829 was inflated to a genus of about 150 species from all over the world (<xref ref-type="bibr" rid="B11">Coiffait 1978</xref>; <xref ref-type="bibr" rid="B26">Smetana 1971</xref>, <xref ref-type="bibr" rid="B27">1988</xref>; <xref ref-type="bibr" rid="B16">Herman 2001</xref>; <xref ref-type="bibr" rid="B30">Solodovnikov and Schomann 2009</xref>). <italic><tp:taxon-name><tp:taxon-name-part taxon-name-part-type="genus">Heterothops</tp:taxon-name-part></tp:taxon-name></italic> is based on the European species <italic><tp:taxon-name><tp:taxon-name-part taxon-name-part-type="genus">Heterothops</tp:taxon-name-part> <tp:taxon-name-part taxon-name-part-type="species">binotatus</tp:taxon-name-part></tp:taxon-name></italic> (Gravenhorst, 1802) and its generic limits when including better known Holarctic species only (<xref ref-type="bibr" rid="B26">Smetana 1971</xref>; <xref ref-type="bibr" rid="B11">Coiffait 1978</xref>) are more clear. Holarctic <italic><tp:taxon-name><tp:taxon-name-part taxon-name-part-type="genus">Heterothops</tp:taxon-name-part></tp:taxon-name></italic> can be defined by the following character combination: long infraorbital ridges extending to base of mandibles; aciculate last segment of maxillary palps; pronotal hypomera without translucent post-coxal process; anterior tarsi dilated in both sexes; abdominal segments III-V with posterior basal carina connecting spiracles; and aedeagus with paramere entirely fused to median lobe so that both structures appear as one entity. Earlier this fusion was correctly recognized by <xref ref-type="bibr" rid="B11">Coiffait (1978)</xref> but misinterpreted as the complete loss of parameres by <xref ref-type="bibr" rid="B27">Smetana (1988)</xref>.</p><p>With poorly studied global species diversity of ‘<italic><tp:taxon-name><tp:taxon-name-part taxon-name-part-type="genus">Heterothops</tp:taxon-name-part></tp:taxon-name></italic>’, it is not clear how far this character combination holds when Neotropical or Oriental species are considered (<italic><tp:taxon-name><tp:taxon-name-part taxon-name-part-type="genus">Heterothops</tp:taxon-name-part></tp:taxon-name></italic> is represented by one species in the Afrotropical region according to <xref ref-type="bibr" rid="B30">Solodovnikov and Schomann 2009</xref>). But, as far as the native Australian ‘<italic><tp:taxon-name><tp:taxon-name-part taxon-name-part-type="genus">Heterothops</tp:taxon-name-part></tp:taxon-name></italic>’ are concerned, it is clear that they are not congeneric with the Holarctic ones. Although the Australian and Holarctic species share some characters from the above mentioned diagnostic combination, the former do not have extended infraorbital ridges and their aedeagi have very distinct median lobe and paramere. At the same time, Australian ‘<italic><tp:taxon-name><tp:taxon-name-part taxon-name-part-type="genus">Heterothops</tp:taxon-name-part></tp:taxon-name></italic>’ share the same diagnostic character combination with the Chilean genus <italic><tp:taxon-name><tp:taxon-name-part taxon-name-part-type="genus">Cheilocolpus</tp:taxon-name-part></tp:taxon-name></italic> Solier, 1849, namely: infraorbital ridges poorly developed, short, never reaching the base of mandibles; apical segment of labial and maxillary palps aciculate, at base distinctly more narrow than apex of penultimate segment; pronotal hypomera without translucent post-coxal process; abdominal tergites III-V (or at least III) with anterior and posterior basal <!--PageBreak-->carinae, the latter connecting spiracles; paramere not fused with median lobe, distinct. Also, <italic><tp:taxon-name><tp:taxon-name-part taxon-name-part-type="genus">Cheilocolpus</tp:taxon-name-part></tp:taxon-name></italic> differ from <italic><tp:taxon-name><tp:taxon-name-part taxon-name-part-type="genus">Heterothops</tp:taxon-name-part></tp:taxon-name></italic> in habitus: the former (in dorsal view) have elongate more or less parallel-sided pronotum, while the latter have pronotum with sides narrowing anteriad.</p><p>The genus <italic><tp:taxon-name><tp:taxon-name-part taxon-name-part-type="genus">Cheilocolpus</tp:taxon-name-part></tp:taxon-name></italic> is based on <italic><tp:taxon-name><tp:taxon-name-part taxon-name-part-type="genus">Cheilocolpus</tp:taxon-name-part> <tp:taxon-name-part taxon-name-part-type="species">pyrostoma</tp:taxon-name-part></tp:taxon-name></italic> (Solier, 1849) and, compared to other free living south temperate <tp:taxon-name><tp:taxon-name-part taxon-name-part-type="subtribe">Amblyopinina</tp:taxon-name-part></tp:taxon-name>, is relatively well monographed in a series of papers (<xref ref-type="bibr" rid="B12">Coiffait and Sáiz 1966</xref>; <xref ref-type="bibr" rid="B25">Sáiz 1971</xref>). Its limits with other related Neotropical genera such as <italic><tp:taxon-name><tp:taxon-name-part taxon-name-part-type="genus">Rolla</tp:taxon-name-part></tp:taxon-name></italic> Blackwelder, 1952 or <italic><tp:taxon-name><tp:taxon-name-part taxon-name-part-type="genus">Philonthellus</tp:taxon-name-part></tp:taxon-name></italic> Bernhauer, 1939 are not clear and must be investigated more elaborately. However, the listed shared character states and remarkable habitus similarity between the Australian ‘<italic><tp:taxon-name><tp:taxon-name-part taxon-name-part-type="genus">Heterothops</tp:taxon-name-part></tp:taxon-name></italic>’ <!--PageBreak-->species and smaller members of <italic><tp:taxon-name><tp:taxon-name-part taxon-name-part-type="genus">Cheilocolpus</tp:taxon-name-part></tp:taxon-name></italic> such as <italic><tp:taxon-name><tp:taxon-name-part taxon-name-part-type="genus">Cheilocolpus</tp:taxon-name-part> <tp:taxon-name-part taxon-name-part-type="species">angustatus</tp:taxon-name-part></tp:taxon-name></italic> (Solier, 1849) from Chile, make it plausible to consider them congeneric. Such affinity is also biogeographically plausible in view of Gondwana-derived transantarctic connections between Australia and South America (e.g. <xref ref-type="bibr" rid="B1">Boger 2011</xref>). Even though we plan to move the main bulk of species of the Australian ‘<italic><tp:taxon-name><tp:taxon-name-part taxon-name-part-type="genus">Heterothops</tp:taxon-name-part></tp:taxon-name></italic>’ to <italic><tp:taxon-name><tp:taxon-name-part taxon-name-part-type="genus">Cheilocolpus</tp:taxon-name-part></tp:taxon-name></italic> in the course of a phylogeny-based generic revision of <tp:taxon-name><tp:taxon-name-part taxon-name-part-type="subtribe">Amblyopinina</tp:taxon-name-part></tp:taxon-name> (Jenkins Shaw &amp; Solodovnikov, in prep.), here we already do so for <italic><tp:taxon-name><tp:taxon-name-part taxon-name-part-type="genus">Heterothops</tp:taxon-name-part> <tp:taxon-name-part taxon-name-part-type="species">kentiae</tp:taxon-name-part></tp:taxon-name></italic> (and one other species, see below). Nomenclatural priority of the generic name <italic><tp:taxon-name><tp:taxon-name-part taxon-name-part-type="genus">Cheilocolpus</tp:taxon-name-part></tp:taxon-name></italic> over <italic><tp:taxon-name><tp:taxon-name-part taxon-name-part-type="genus">Rolla</tp:taxon-name-part></tp:taxon-name></italic> or <italic><tp:taxon-name><tp:taxon-name-part taxon-name-part-type="genus">Philonthellus</tp:taxon-name-part></tp:taxon-name></italic> also encourages this transfer now even though a separate genus status of these genera with respect to each other may be reconsidered in the future.</p></tp:treatment-sec><tp:treatment-sec sec-type="notes" id="SECID0ENJAE"><title>Note on the type material.</title><p>In the original description of <italic><tp:taxon-name><tp:taxon-name-part taxon-name-part-type="genus">Heterothops</tp:taxon-name-part> <tp:taxon-name-part taxon-name-part-type="species">kentiae</tp:taxon-name-part></tp:taxon-name></italic>, <xref ref-type="bibr" rid="B18">Lea (1925)</xref> mentioned that he and his wife collected multiple specimens at Mt. Gower on fallen fronds and on wet parts of the <italic><tp:taxon-name><tp:taxon-name-part taxon-name-part-type="genus">Kentia</tp:taxon-name-part> <tp:taxon-name-part taxon-name-part-type="species">canterburyana</tp:taxon-name-part></tp:taxon-name></italic> palm trees. He also indicated a specimen with the number ‘I.12690’ as a ‘type’. Based on the information in the original description, all specimens examined here are paratypes, many of which were apparently distributed by Lea among colleagues. Even though we did not examine the holotype (specimen with ‘I.12690’) that apparently is kept in Lea’s collection at the South Australian Museum in Adelaide, identity of the paratypes is unambigous.</p></tp:treatment-sec><ref-list><ref id="B11"><mixed-citation xmlns:xlink="http://www.w3.org/1999/xlink" xlink:type="simple">
          <person-group><name name-style="western"><surname>Coiffait</surname><given-names>H</given-names></name></person-group> (<year>1978</year>) <article-title>Coleopteres <tp:taxon-name><tp:taxon-name-part taxon-name-part-type="family">Staphylinidae</tp:taxon-name-part></tp:taxon-name> de la région palearctique occidentale III, sous famille <tp:taxon-name><tp:taxon-name-part taxon-name-part-type="subfamily">Staphylininae</tp:taxon-name-part></tp:taxon-name>, tribu <tp:taxon-name><tp:taxon-name-part taxon-name-part-type="tribe">Quediini</tp:taxon-name-part></tp:taxon-name>; sous famille <tp:taxon-name><tp:taxon-name-part taxon-name-part-type="subfamily">Paederinae</tp:taxon-name-part></tp:taxon-name>, tribu <tp:taxon-name><tp:taxon-name-part taxon-name-part-type="tribe">Pinophilini</tp:taxon-name-part></tp:taxon-name> .</article-title> <source>Nouvelle Revue d’Entomologie Supplement</source> <volume>8</volume>(<issue>4</issue>): <fpage>1</fpage>–<lpage>364</lpage>.</mixed-citation></ref><ref id="B26"><mixed-citation xmlns:xlink="http://www.w3.org/1999/xlink" xlink:type="simple">
          <person-group><name name-style="western"><surname>Smetana</surname><given-names>A</given-names></name></person-group> (<year>1971</year>) <article-title>Revision of the tribe <tp:taxon-name><tp:taxon-name-part taxon-name-part-type="tribe">Quediini</tp:taxon-name-part></tp:taxon-name> of America north of Mexico (<tp:taxon-name><tp:taxon-name-part taxon-name-part-type="order">Coleoptera</tp:taxon-name-part></tp:taxon-name>: <tp:taxon-name><tp:taxon-name-part taxon-name-part-type="family">Staphylinidae</tp:taxon-name-part></tp:taxon-name>).</article-title> <source>Memoirs of the Entomological Society of Canada</source> <volume>79</volume>: <fpage>1</fpage>–<lpage>303</lpage>. doi: <ext-link xlink:type="simple" ext-link-type="doi" xlink:href="10.4039/entm10379fv">10.4039/entm10379fv</ext-link></mixed-citation></ref><ref id="B27"><mixed-citation xmlns:xlink="http://www.w3.org/1999/xlink" xlink:type="simple">
          <person-group><name name-style="western"><surname>Smetana</surname><given-names>A</given-names></name></person-group> (<year>1988</year>) <article-title>Revision of the tribes <tp:taxon-name><tp:taxon-name-part taxon-name-part-type="tribe">Quediini</tp:taxon-name-part></tp:taxon-name> and <tp:taxon-name><tp:taxon-name-part taxon-name-part-type="above-genus">Atanygnathini</tp:taxon-name-part></tp:taxon-name>, Part II: The Himalayan region (<tp:taxon-name><tp:taxon-name-part taxon-name-part-type="order">Coleoptera</tp:taxon-name-part></tp:taxon-name>: <tp:taxon-name><tp:taxon-name-part taxon-name-part-type="family">Staphylinidae</tp:taxon-name-part></tp:taxon-name>).</article-title> <source>Quaestiones Entomologicae</source> <volume>24</volume>: <fpage>163</fpage>–<lpage>464</lpage>.</mixed-citation></ref><ref id="B16"><mixed-citation xmlns:xlink="http://www.w3.org/1999/xlink" xlink:type="simple">
          <person-group><name name-style="western"><surname>Herman</surname><given-names>L</given-names></name></person-group> (<year>2001</year>) <article-title>Catalog of the <tp:taxon-name><tp:taxon-name-part taxon-name-part-type="family">Staphylinidae</tp:taxon-name-part></tp:taxon-name> (<tp:taxon-name><tp:taxon-name-part taxon-name-part-type="class">Insecta</tp:taxon-name-part></tp:taxon-name>: <tp:taxon-name><tp:taxon-name-part taxon-name-part-type="order">Coleoptera</tp:taxon-name-part></tp:taxon-name>). 1758 to the End of the Second Millennium VI. Staphylinine Group (Part 3) <tp:taxon-name><tp:taxon-name-part taxon-name-part-type="above-genus">Statphylininae</tp:taxon-name-part></tp:taxon-name>: <tp:taxon-name><tp:taxon-name-part taxon-name-part-type="tribe">Staphylinini</tp:taxon-name-part></tp:taxon-name> (<tp:taxon-name><tp:taxon-name-part taxon-name-part-type="above-genus">Quedina</tp:taxon-name-part></tp:taxon-name>, <tp:taxon-name><tp:taxon-name-part taxon-name-part-type="subtribe">Staphylinina</tp:taxon-name-part></tp:taxon-name>, <tp:taxon-name><tp:taxon-name-part taxon-name-part-type="subtribe">Tanygnathinina</tp:taxon-name-part></tp:taxon-name>, <tp:taxon-name><tp:taxon-name-part taxon-name-part-type="subtribe">Xanthopygina</tp:taxon-name-part></tp:taxon-name>), <tp:taxon-name><tp:taxon-name-part taxon-name-part-type="tribe">Xantholinini</tp:taxon-name-part></tp:taxon-name>-<tp:taxon-name><tp:taxon-name-part taxon-name-part-type="family">Staphylinidae</tp:taxon-name-part></tp:taxon-name> Incertae Sedis-Fossils, <tp:taxon-name><tp:taxon-name-part taxon-name-part-type="subfamily">Protactinae</tp:taxon-name-part></tp:taxon-name>.</article-title> <source>Bulletin of the American Museum of Natural History</source> <volume>265</volume>: <elocation-id>3059</elocation-id>.</mixed-citation></ref><ref id="B30"><mixed-citation xmlns:xlink="http://www.w3.org/1999/xlink" xlink:type="simple">
          <person-group><name name-style="western"><surname>Solodovnikov</surname><given-names>A</given-names></name><name name-style="western"><surname>Schomann</surname><given-names>A</given-names></name></person-group> (<year>2009</year>) <article-title>Revised systematics and biogeography of ‘<tp:taxon-name><tp:taxon-name-part taxon-name-part-type="subtribe">Quediina</tp:taxon-name-part></tp:taxon-name>’ of sub-Saharan Africa: new phylogenetic insights into the rove beetle tribe <tp:taxon-name><tp:taxon-name-part taxon-name-part-type="tribe">Staphylinini</tp:taxon-name-part></tp:taxon-name> (<tp:taxon-name><tp:taxon-name-part taxon-name-part-type="order">Coleoptera</tp:taxon-name-part></tp:taxon-name>: <tp:taxon-name><tp:taxon-name-part taxon-name-part-type="family">Staphylinidae</tp:taxon-name-part></tp:taxon-name>).</article-title> <source>Systematic Entomology</source> <volume>34</volume>(<issue>3</issue>): <fpage>443</fpage>–<lpage>466</lpage>. <ext-link xlink:type="simple" ext-link-type="doi" xlink:href="10.1111/j.1365-3113.2008.00468.x">https://doi.org/10.1111/j.1365-3113.2008.00468.x</ext-link></mixed-citation></ref><ref id="B12"><mixed-citation xmlns:xlink="http://www.w3.org/1999/xlink" xlink:type="simple">
          <person-group><name name-style="western"><surname>Coiffait</surname><given-names>H</given-names></name><name name-style="western"><surname>Sáiz</surname><given-names>F</given-names></name></person-group> (<year>1966</year>) <article-title>Les <tp:taxon-name><tp:taxon-name-part taxon-name-part-type="tribe">Quediini</tp:taxon-name-part></tp:taxon-name> du Chile.</article-title> <source>Annales de la Société Entomologique de France</source> <volume>2</volume>(<issue>3</issue>): <fpage>385</fpage>–<lpage>414</lpage>.</mixed-citation></ref><ref id="B25"><mixed-citation xmlns:xlink="http://www.w3.org/1999/xlink" xlink:type="simple">
          <person-group><name name-style="western"><surname>Sáiz</surname><given-names>F</given-names></name></person-group> (<year>1971</year>) <article-title>Sur les <tp:taxon-name><tp:taxon-name-part taxon-name-part-type="tribe">Quediini</tp:taxon-name-part></tp:taxon-name> du Chili (Col. <tp:taxon-name><tp:taxon-name-part taxon-name-part-type="family">Staphylinidae</tp:taxon-name-part></tp:taxon-name>).</article-title> <source>Bulletin de la Société d’Histoire Naturelle de Toulouse</source> <volume>106</volume>: <fpage>364</fpage>–<lpage>392</lpage>.</mixed-citation></ref><ref id="B1"><mixed-citation xmlns:xlink="http://www.w3.org/1999/xlink" xlink:type="simple">
          <person-group><name name-style="western"><surname>Boger</surname><given-names>SD</given-names></name></person-group> (<year>2011</year>) <article-title>Antarctica – before and after Gondwana.</article-title> <source>Gondwana Research</source> <volume>19</volume>(<issue>2</issue>): <fpage>335</fpage>–<lpage>371</lpage>. <ext-link xlink:type="simple" ext-link-type="doi" xlink:href="10.1016/j.gr.2010.09.003">https://doi.org/10.1016/j.gr.2010.09.003</ext-link></mixed-citation></ref><ref id="B18"><mixed-citation xmlns:xlink="http://www.w3.org/1999/xlink" xlink:type="simple">
          <person-group><name name-style="western"><surname>Lea</surname><given-names>A</given-names></name></person-group> (<year>1925</year>) <article-title>On Australian <tp:taxon-name><tp:taxon-name-part taxon-name-part-type="family">Staphylinidae</tp:taxon-name-part></tp:taxon-name> (<tp:taxon-name><tp:taxon-name-part taxon-name-part-type="order">Coleoptera</tp:taxon-name-part></tp:taxon-name>) Part II.</article-title> <source>Transactions of the Royal Society of South Australia</source> <volume>49</volume>: <fpage>213</fpage>–<lpage>253</lpage>.</mixed-citation></ref></ref-list></tp:taxon-treatment>
