# Supplementary material for: Systematic and biogeographic review of the Staphylinini rove beetles of Lord Howe Island with description of new species and taxonomic changes (Coleoptera, Staphylinidae)
Source: Zookeys. 2016 Dec 7;(638):1–25. doi: 10.3897/zookeys.638.10883 (PMC5270741; doi:10.3897/zookeys.638.10883)
Supplement: XML Treatment for Cheilocolpus castaneus [file zookeys.638.10883-treatment2.xml]

<!DOCTYPE tp:taxon-treatment
  PUBLIC "-//TaxonX//DTD Taxonomic Treatment Publishing DTD v0 20100105//EN" "tax-treatment-NSO.dtd">
<tp:taxon-treatment xmlns:tp="http://www.plazi.org/taxpub"><tp:treatment-meta><kwd-group><label>Taxon classification</label><kwd><named-content content-type="kingdom">Animalia</named-content></kwd><kwd><named-content content-type="order">Coleoptera</named-content></kwd><kwd><named-content content-type="family">Staphylinidae</named-content></kwd></kwd-group><mixed-citation publication-type="journal"><person-group><name><surname>Shaw</surname><given-names>Josh Jenkins</given-names></name><name><surname>Solodovnikov</surname><given-names>Alexey</given-names></name></person-group><article-title>Systematic and biogeographic review of the <tp:taxon-name><tp:taxon-name-part taxon-name-part-type="tribe">Staphylinini</tp:taxon-name-part></tp:taxon-name> rove beetles of Lord Howe Island with description of new species and taxonomic changes (<tp:taxon-name><tp:taxon-name-part taxon-name-part-type="order">Coleoptera</tp:taxon-name-part></tp:taxon-name>, <tp:taxon-name><tp:taxon-name-part taxon-name-part-type="family">Staphylinidae</tp:taxon-name-part></tp:taxon-name>)</article-title><source>Zookeys</source><day>7</day><month>12</month><year>2016</year><volume>2016</volume><issue>638</issue><fpage>1</fpage><lpage>25</lpage><pub-id pub-id-type="doi">10.3897/zookeys.638.10883</pub-id></mixed-citation></tp:treatment-meta><tp:nomenclature><tp:taxon-name>
                  <tp:taxon-name-part taxon-name-part-type="genus">Cheilocolpus</tp:taxon-name-part>
                  <tp:taxon-name-part taxon-name-part-type="species">castaneus</tp:taxon-name-part>
                </tp:taxon-name><tp:taxon-authority>(Lea, 1925)</tp:taxon-authority><tp:taxon-status xmlns:xlink="http://www.w3.org/1999/xlink" xlink:type="simple">comb. n.</tp:taxon-status><xref ref-type="fig" rid="F2">Figure 2B</xref><!--PageBreak--><!--PageBreak--><tp:nomenclature-citation-list><tp:nomenclature-citation><tp:taxon-name>
                      <tp:taxon-name-part taxon-name-part-type="genus">Heterothops</tp:taxon-name-part> <tp:taxon-name-part taxon-name-part-type="species">castaneus</tp:taxon-name-part></tp:taxon-name><comment>Lea, 1925</comment></tp:nomenclature-citation></tp:nomenclature-citation-list></tp:nomenclature><tp:treatment-sec sec-type="material" id="SECID0E5LAE"><title>Material examined.</title><p>
                  <bold>Type material. Holotype (male) and two paratypes (male and female), all from Lord Howe Island, Australia.</bold> All three specimens mounted on the same card (1 pin). Holotype is far right male marked by Lea with letters ‘TY’ written on the card next to the specimen [here dissected with apical abdominal segments and aedeagus placed in the microvial with glycerin pinned under]. ‘I. 12691 <tp:taxon-name><tp:taxon-name-part taxon-name-part-type="genus">Heterothops</tp:taxon-name-part> <tp:taxon-name-part taxon-name-part-type="species">castaneus</tp:taxon-name-part></tp:taxon-name> Lea. Lord Howe I. also slide [Lea’s handwritten label with the word ‘TYPE’ written in red ink along right margin] / <tp:taxon-name><tp:taxon-name-part taxon-name-part-type="species">castaneus</tp:taxon-name-part></tp:taxon-name>. Lea, type. Lord Howe [small preprinted label with handwriting] / <named-content xmlns:xlink="http://www.w3.org/1999/xlink" content-type="dwc:institutional_code" xlink:type="simple">SAMA</named-content> database No. 25-036194’ / Holotype (male, TY) and 2 Paratypes <tp:taxon-name><tp:taxon-name-part taxon-name-part-type="genus">Heterothops</tp:taxon-name-part> <tp:taxon-name-part taxon-name-part-type="species">castaneus</tp:taxon-name-part></tp:taxon-name> Lea Jenkins Shaw &amp; Solodovnikov rev. 2016 [red printed label] (<abbrev xmlns:xlink="http://www.w3.org/1999/xlink" content-type="institution" xlink:title="South Australian Museum, Adelaide (P. Hudson)" id="ABBRID0EBNAE" xlink:type="simple">SAM</abbrev>)’.</p><p>
                  <bold>Additional material, all from Mt. Gower summit at 850 m of elevation, Lord Howe Island, Australia.</bold> 1 female, 850m, 27.ix.1978, T. Kingston, mossy forest’; 1 male, 9.xi.1979, G. B. Monteith / Q.M. BERLESATE No. 135. Volcanic soil, sieved litter. / Voucher Specimen 81-42 (<named-content xmlns:xlink="http://www.w3.org/1999/xlink" content-type="dwc:institutional_code" xlink:type="simple">QM</named-content>)</p></tp:treatment-sec><tp:treatment-sec sec-type="diagnosis" id="SECID0ENNAE"><title>Diagnosis.</title><p>Head about as wide as pronotum, brown, depigmented; infraorbital ridges short, far not reaching base of mandibles; postmandibular ridges well developed, extending towards gular sutures but not reaching them; postgena with several shallow punctures; eyes about a quarter or the size of the side of the head; antennomeres 1-3 <!--PageBreak-->slightly paler than 4-11; antennomeres 1-6 elongate; apical segment of labial and maxillary palpi aciculate. Pronotum brown, concolourous with head, with two punctures in each dorsal series and faint microsculpture, hypomera without post-coxal process; elytra brown, concolourous with head and pronotum; legs brown, concolourous with rest of body. Tergites III to V with anterior and posterior basal carinae; male sternite VIII without apical incision; aedeagus with paramere closely attached to, and apically protruding over, but paramere still distinct as structure separate from median lobe, apex of paramere rounded but more acute than <italic><tp:taxon-name><tp:taxon-name-part taxon-name-part-type="genus">Cheilocolpus</tp:taxon-name-part> <tp:taxon-name-part taxon-name-part-type="species">kentiae</tp:taxon-name-part></tp:taxon-name></italic> (Figure <xref ref-type="fig" rid="F2">2B</xref>).</p></tp:treatment-sec><tp:treatment-sec sec-type="discussion" id="SECID0EDOAE"><title>Taxon discussion.</title><p>
                  <italic><tp:taxon-name><tp:taxon-name-part taxon-name-part-type="genus">Heterothops</tp:taxon-name-part> <tp:taxon-name-part taxon-name-part-type="species">castaneus</tp:taxon-name-part></tp:taxon-name></italic> Lea, 1925 was described from Lord Howe Island where specimens were collected from leaf litter. <xref ref-type="bibr" rid="B18">Lea (1925)</xref> suggested its resemblance to species of <italic><tp:taxon-name><tp:taxon-name-part taxon-name-part-type="genus">Calodera</tp:taxon-name-part></tp:taxon-name></italic> (<tp:taxon-name><tp:taxon-name-part taxon-name-part-type="subfamily">Aleocharinae</tp:taxon-name-part></tp:taxon-name>) but also noted that it may be close to <italic><tp:taxon-name><tp:taxon-name-part taxon-name-part-type="genus">Heterothops</tp:taxon-name-part> <tp:taxon-name-part taxon-name-part-type="species">xantholinoides</tp:taxon-name-part></tp:taxon-name></italic> MacLeay (1873) (=<italic><tp:taxon-name><tp:taxon-name-part taxon-name-part-type="genus">Heterothops</tp:taxon-name-part> <tp:taxon-name-part taxon-name-part-type="species">fauveli</tp:taxon-name-part></tp:taxon-name></italic> Bernhauer &amp; Schubert, 1916), a species from Australia which will also be transferred to the genus <italic><tp:taxon-name><tp:taxon-name-part taxon-name-part-type="genus">Cheilocolpus</tp:taxon-name-part></tp:taxon-name></italic> in due time (Jenkins Shaw &amp; Solodovnikov, in prep). Here we transfer <italic><tp:taxon-name><tp:taxon-name-part taxon-name-part-type="genus">Heterothops</tp:taxon-name-part> <tp:taxon-name-part taxon-name-part-type="species">castaneus</tp:taxon-name-part></tp:taxon-name></italic> to the genus <italic><tp:taxon-name><tp:taxon-name-part taxon-name-part-type="genus">Cheilocolpus</tp:taxon-name-part></tp:taxon-name></italic> for the same reasons as presented in ‘Taxon discussion’ for <italic><tp:taxon-name><tp:taxon-name-part taxon-name-part-type="genus">Cheilocolpus</tp:taxon-name-part> <tp:taxon-name-part taxon-name-part-type="species">kentiae</tp:taxon-name-part></tp:taxon-name></italic>. <xref ref-type="bibr" rid="B6">Cassis et al. (2003)</xref> classified <italic><tp:taxon-name><tp:taxon-name-part taxon-name-part-type="genus">Cheilocolpus</tp:taxon-name-part> <tp:taxon-name-part taxon-name-part-type="species">castaneus</tp:taxon-name-part></tp:taxon-name></italic> (there as <italic><tp:taxon-name><tp:taxon-name-part taxon-name-part-type="genus">Heterothops</tp:taxon-name-part> <tp:taxon-name-part taxon-name-part-type="species">castaneus</tp:taxon-name-part></tp:taxon-name></italic>) as ‘Threatened Vulnerable’ and ‘Uncommon’.</p></tp:treatment-sec><tp:treatment-sec sec-type="notes" id="SECID0ERRAE"><title>Note on the type material.</title><p>In the original description of <italic><tp:taxon-name><tp:taxon-name-part taxon-name-part-type="genus">Heterothops</tp:taxon-name-part> <tp:taxon-name-part taxon-name-part-type="species">castaneus</tp:taxon-name-part></tp:taxon-name></italic>, <xref ref-type="bibr" rid="B18">Lea (1925)</xref> mentions 6 specimens collected from fallen leaves. He also indicated a specimen with the number ‘I. 12691’ as the ‘type’. Here we examined three specimens from Lea’s collection in <abbrev xmlns:xlink="http://www.w3.org/1999/xlink" content-type="institution" xlink:title="South Australian Museum, Adelaide (P. Hudson)" id="ABBRID0EFSAE" xlink:type="simple">SAM</abbrev>, all mounted on the same card on one pin. Based on the information from the original description, among them a male marked by Lea with the letters ‘TY’ (for details see Material examined) is the holotype. All three specimens mounted on the same pin bear a handwritten label by Lea stating ‘I. 12691’ which reassures our correct interpretation of a holotype. The other two beetles (male and female) on the same card as the holotype are paratypes.</p></tp:treatment-sec><tp:treatment-sec><!--Section generated to contain objects referenced in tp:taxon-treatment.--><fig id="F2" position="float" orientation="portrait"><label>Figure 2.</label><caption><p>Aedeagi of Lord Howe Island <italic><tp:taxon-name><tp:taxon-name-part taxon-name-part-type="genus">Cheilocolpus</tp:taxon-name-part></tp:taxon-name></italic> (anti-parameral view). <bold>A</bold> <italic><tp:taxon-name><tp:taxon-name-part taxon-name-part-type="genus">Cheilocolpus</tp:taxon-name-part> <tp:taxon-name-part taxon-name-part-type="species">olliffi</tp:taxon-name-part></tp:taxon-name></italic> sp. n. <bold>B</bold> <italic><tp:taxon-name><tp:taxon-name-part taxon-name-part-type="genus">Cheilocolpus</tp:taxon-name-part> <tp:taxon-name-part taxon-name-part-type="species">castaneus</tp:taxon-name-part></tp:taxon-name></italic> (Lea, 1925) <bold>C</bold> <italic><tp:taxon-name><tp:taxon-name-part taxon-name-part-type="genus">Cheilocolpus</tp:taxon-name-part> <tp:taxon-name-part taxon-name-part-type="species">kentiae</tp:taxon-name-part></tp:taxon-name></italic> (Lea, 1925).</p></caption><graphic xmlns:xlink="http://www.w3.org/1999/xlink" xlink:href="zookeys-638-001-g002.jpg" position="float" orientation="portrait" xlink:type="simple" id="oo_113866.jpg"/></fig></tp:treatment-sec><ref-list><ref id="B18"><mixed-citation xmlns:xlink="http://www.w3.org/1999/xlink" xlink:type="simple">
          <person-group><name name-style="western"><surname>Lea</surname><given-names>A</given-names></name></person-group> (<year>1925</year>) <article-title>On Australian <tp:taxon-name><tp:taxon-name-part taxon-name-part-type="family">Staphylinidae</tp:taxon-name-part></tp:taxon-name> (<tp:taxon-name><tp:taxon-name-part taxon-name-part-type="order">Coleoptera</tp:taxon-name-part></tp:taxon-name>) Part II.</article-title> <source>Transactions of the Royal Society of South Australia</source> <volume>49</volume>: <fpage>213</fpage>–<lpage>253</lpage>.</mixed-citation></ref><ref id="B6"><mixed-citation xmlns:xlink="http://www.w3.org/1999/xlink" xlink:type="simple">
          <person-group><name name-style="western"><surname>Cassis</surname><given-names>G</given-names></name><name name-style="western"><surname>Meades</surname><given-names>L</given-names></name><name name-style="western"><surname>Reid</surname><given-names>C</given-names></name><name name-style="western"><surname>Harris</surname><given-names>R</given-names></name><name name-style="western"><surname>Carter</surname><given-names>G</given-names></name><name name-style="western"><surname>Jeffreys</surname><given-names>E</given-names></name></person-group> (<year>2003</year>) <source>Lord Howe Island: Terrestrial Invertebrates Biodiversity and Conservation. A report prepared by the Australian Museum Centre for Biodiversity and Conservation Research for NSW National Parks and Wildlife Service</source>. <publisher-name>Australian Museum</publisher-name>, <publisher-loc>Sydney</publisher-loc>.</mixed-citation></ref></ref-list></tp:taxon-treatment>
