# Supplementary material for: Systematic and biogeographic review of the Staphylinini rove beetles of Lord Howe Island with description of new species and taxonomic changes (Coleoptera, Staphylinidae)
Source: Zookeys. 2016 Dec 7;(638):1–25. doi: 10.3897/zookeys.638.10883 (PMC5270741; doi:10.3897/zookeys.638.10883)
Supplement: XML Treatment for Cheilocolpus olliffi [file zookeys.638.10883-treatment3.xml]

<!DOCTYPE tp:taxon-treatment
  PUBLIC "-//TaxonX//DTD Taxonomic Treatment Publishing DTD v0 20100105//EN" "tax-treatment-NSO.dtd">
<tp:taxon-treatment xmlns:tp="http://www.plazi.org/taxpub"><tp:treatment-meta><kwd-group><label>Taxon classification</label><kwd><named-content content-type="kingdom">Animalia</named-content></kwd><kwd><named-content content-type="order">Coleoptera</named-content></kwd><kwd><named-content content-type="family">Staphylinidae</named-content></kwd></kwd-group><mixed-citation publication-type="journal"><person-group><name><surname>Shaw</surname><given-names>Josh Jenkins</given-names></name><name><surname>Solodovnikov</surname><given-names>Alexey</given-names></name></person-group><article-title>Systematic and biogeographic review of the <tp:taxon-name><tp:taxon-name-part taxon-name-part-type="tribe">Staphylinini</tp:taxon-name-part></tp:taxon-name> rove beetles of Lord Howe Island with description of new species and taxonomic changes (<tp:taxon-name><tp:taxon-name-part taxon-name-part-type="order">Coleoptera</tp:taxon-name-part></tp:taxon-name>, <tp:taxon-name><tp:taxon-name-part taxon-name-part-type="family">Staphylinidae</tp:taxon-name-part></tp:taxon-name>)</article-title><source>Zookeys</source><day>7</day><month>12</month><year>2016</year><volume>2016</volume><issue>638</issue><fpage>1</fpage><lpage>25</lpage><pub-id pub-id-type="doi">10.3897/zookeys.638.10883</pub-id></mixed-citation></tp:treatment-meta><tp:nomenclature><tp:taxon-name>
                  <tp:taxon-name-part taxon-name-part-type="genus">Cheilocolpus</tp:taxon-name-part>
                  <tp:taxon-name-part taxon-name-part-type="species">olliffi</tp:taxon-name-part>
                  <object-id xmlns:xlink="http://www.w3.org/1999/xlink" content-type="zoobank" xlink:type="simple">http://zoobank.org/CA56ADED-8397-4190-9A8D-F5169ACB35DD</object-id>
                </tp:taxon-name><tp:taxon-authority>Jenkins Shaw &amp; Solodovnikov</tp:taxon-authority><tp:taxon-status xmlns:xlink="http://www.w3.org/1999/xlink" xlink:type="simple">sp. n.</tp:taxon-status><xref ref-type="fig" rid="F2">Figures 2A</xref><xref ref-type="fig" rid="F3">, 3</xref></tp:nomenclature><tp:treatment-sec sec-type="material" id="SECID0EWTAE"><title>Material examined.</title><p>
                  <bold>Type material. Holotype</bold>: Male, point-mounted with apical abdominal segments in glycerin in capsule under specimen, with labels ‘AUSTRALIA: N.S.W., Lord Howe Island, 17-31.v.1980, S. + J. Peck / Intermediate Hill, Big Creek, 50’–200’, malaise trough, tall forest, 18-30.v.80 / Holotype <italic><tp:taxon-name><tp:taxon-name-part taxon-name-part-type="genus">Cheilocolpus</tp:taxon-name-part> <tp:taxon-name-part taxon-name-part-type="species">olliffi</tp:taxon-name-part></tp:taxon-name></italic> Jenkins Shaw and Solodovnikov des. 2016’ (<named-content xmlns:xlink="http://www.w3.org/1999/xlink" content-type="dwc:institutional_code" xlink:type="simple">ANIC</named-content>). <bold>Paratypes</bold> [all supplied with the labels ‘Paratype <tp:taxon-name><tp:taxon-name-part taxon-name-part-type="genus">Cheilocolpus</tp:taxon-name-part> <tp:taxon-name-part taxon-name-part-type="species">olliffi</tp:taxon-name-part></tp:taxon-name> Jenkins Shaw and Solodovnikov des. 2016’: 3 males with locality labels same as holotype specimen. 5 paratypes with labels ‘AUSTRALIA: N.S.W., Lord Howe Island, 17–31.v.1980, S. + J. Peck / Intermediate Hill, 50’ pan traps, 19–30.v.1989’ (<named-content xmlns:xlink="http://www.w3.org/1999/xlink" content-type="dwc:institutional_code" xlink:type="simple">ANIC</named-content>); 1 male with labels ‘NSW: Lord Howe Is., Mt Gower summit, c870m, <named-content xmlns:xlink="http://www.w3.org/1999/xlink" content-type="dwc:verbatimCoordinates" xlink:type="simple"><named-content content-type="geo-json" specific-use="{&#34;type&#34;:&#34;Point&#34;,&#34;coordinates&#34;:[159.072500,-31.589722]}" id="NCID0E5UAE" xlink:type="simple">31°35'23"S. 159°04'21"E</named-content></named-content>, 05Dec2000, C. Reid, Visitors book, mossy floor / K 188898 / H. sp2’ (<abbrev xmlns:xlink="http://www.w3.org/1999/xlink" content-type="institution" xlink:title="Australian Museum, Sydney (C. Reid)" id="ABBRID0EDVAE" xlink:type="simple">AMS</abbrev>).</p></tp:treatment-sec><tp:treatment-sec sec-type="description" id="SECID0EHVAE"><title>Description.</title><p>Measurements: <abbrev xmlns:xlink="http://www.w3.org/1999/xlink" xlink:title="Head Length (from apex of frons to neck constriction)" id="ABBRID0ENVAE" xlink:type="simple">HL</abbrev> 0.5–0.7; <abbrev xmlns:xlink="http://www.w3.org/1999/xlink" xlink:title="Head Width (maximal, including eyes)" id="ABBRID0EQVAE" xlink:type="simple">HW</abbrev> 0.5–0.6; <abbrev xmlns:xlink="http://www.w3.org/1999/xlink" xlink:title="Pronotum Length (along midline)" id="ABBRID0ETVAE" xlink:type="simple">PL</abbrev> 0.7–0.8; <abbrev xmlns:xlink="http://www.w3.org/1999/xlink" xlink:title="Pronotum Width (maximal)" id="ABBRID0EWVAE" xlink:type="simple">PW</abbrev> 0.5–0.7; <abbrev xmlns:xlink="http://www.w3.org/1999/xlink" xlink:title="Elytral Length (from acute humerus to most distal apical margin (best taken in lateral view))" id="ABBRID0EZVAE" xlink:type="simple">EL</abbrev> 0.8–1; <abbrev xmlns:xlink="http://www.w3.org/1999/xlink" xlink:title="combined Width of both Elytra (maximal, with elytra closed along suture)" id="ABBRID0E3VAE" xlink:type="simple">EW</abbrev> 0.8–1.1. Total body length 3.6–5.</p><p>Small, black to dark brown beetles. Habitus as in Figure <xref ref-type="fig" rid="F3">3</xref>.</p><fig id="F3" position="float" orientation="portrait"><label>Figure 3.</label><caption><p>Habitus of <italic><tp:taxon-name><tp:taxon-name-part taxon-name-part-type="genus">Cheilocolpus</tp:taxon-name-part> <tp:taxon-name-part taxon-name-part-type="species">olliffi</tp:taxon-name-part></tp:taxon-name></italic> Jenkins Shaw &amp; Solodovnikov, sp. n.</p></caption><graphic xmlns:xlink="http://www.w3.org/1999/xlink" xlink:href="zookeys-638-001-g003.jpg" position="float" orientation="portrait" xlink:type="simple" id="oo_113867.jpg"/></fig><p>Head capsule elongate more or less parallel-sided. Head surface with transverse microsculpture, on vertex with additional pair of punctures between anterior frontal punctures (sensu <xref rid="B26" ref-type="bibr">Smetana 1971</xref>), on temples sparsely pubescent. Length of eyes about one third of the side of the head. Nuchal ridge complete. Infraorbital ridge present but very short, far not reaching base of mandibles. Maxillary and labial palpi yellow, their apical segment aciculate. Labrum transverse, somewhat bilobed. Mandibles strongly produced. Dorsal mandibular ridge developed posteriorly. Gular sutures converging posteriad but not joining. Postmandibular ridge developed, directed towards gular sutures. All antennomeres elongate; first slightly paler than 2-11; 1-3 setose; 4-11 setose and with tomentose pubescence.</p><p>Surface of pronotum with transverse microsculpture and three pairs of punctures in dorsal series. Hypomeron strongly inflexed, and thus not visible in lateral view. Post-coxal process absent. Basisternum with pair of macrosetae.</p><p>Scutellum with only anterior scutellar ridge. Light brown, covered in setiferous punctures. Fully winged species, veins CuA and MP4 fused in one vein and vein MP3 present.</p><p>Legs yellow to orange with femora slightly darker than tibia and tarsi. Tarsal formula 5-5-5. Tarsi with sparsely distributed long setae ventrally.</p><p>Abdominal tergites III to V with anterior and posterior basal carinae the latter connecting spiracles.</p><p>Male. Sternite VIII without apical incision. Aedeagus with paramere closely attached to, and apically protruding over median lobe, but both still distinctly seen as two separate structures. Paramere apically acutely pointed with several small setae. In lateral view apical portion of paramere somewhat expanded. Apical tip of median lobe with narrow notch. Aedeagus of <italic><tp:taxon-name><tp:taxon-name-part taxon-name-part-type="genus">Cheilocolpus</tp:taxon-name-part> <tp:taxon-name-part taxon-name-part-type="species">olliffi</tp:taxon-name-part></tp:taxon-name></italic> noticeably more elongated and about twice the length of the aedeagus of <italic><tp:taxon-name><tp:taxon-name-part taxon-name-part-type="genus">Cheilocolpus</tp:taxon-name-part> <tp:taxon-name-part taxon-name-part-type="species">kentiae</tp:taxon-name-part></tp:taxon-name></italic> or <italic><tp:taxon-name><tp:taxon-name-part taxon-name-part-type="genus">Cheilocolpus</tp:taxon-name-part> <tp:taxon-name-part taxon-name-part-type="species">castaneus</tp:taxon-name-part></tp:taxon-name></italic> (Figure <xref ref-type="fig" rid="F2">2A</xref>).</p></tp:treatment-sec><tp:treatment-sec sec-type="diagnosis" id="SECID0EKYAE"><title>Diagnosis.</title><p>
                  <italic><tp:taxon-name><tp:taxon-name-part taxon-name-part-type="genus">Cheilocolpus</tp:taxon-name-part> <tp:taxon-name-part taxon-name-part-type="species">olliffi</tp:taxon-name-part></tp:taxon-name></italic> can be distinguished from other species of the genus from Australia based on the three pairs of punctures in the dorsal series of the pronotum and the pair of punctures on the frons between the eyes. Compared to the other <abbrev xmlns:xlink="http://www.w3.org/1999/xlink" xlink:title="Lord Howe Island" xlink:type="simple">LHI</abbrev> species, <italic><tp:taxon-name><tp:taxon-name-part taxon-name-part-type="genus">Cheilocolpus</tp:taxon-name-part> <tp:taxon-name-part taxon-name-part-type="species">kentiae</tp:taxon-name-part></tp:taxon-name></italic> and <italic><tp:taxon-name><tp:taxon-name-part taxon-name-part-type="genus">Cheilocolpus</tp:taxon-name-part> <tp:taxon-name-part taxon-name-part-type="species">castaeneus</tp:taxon-name-part></tp:taxon-name></italic> with respective antennomeres transverse, <italic><tp:taxon-name><tp:taxon-name-part taxon-name-part-type="genus">Cheilocolpus</tp:taxon-name-part> <tp:taxon-name-part taxon-name-part-type="species">olliffi</tp:taxon-name-part></tp:taxon-name></italic> has antennomeres 6-11 elongate. All three <abbrev xmlns:xlink="http://www.w3.org/1999/xlink" xlink:title="Lord Howe Island" xlink:type="simple">LHI</abbrev> <italic><tp:taxon-name><tp:taxon-name-part taxon-name-part-type="genus">Cheilocolpus</tp:taxon-name-part></tp:taxon-name></italic> species have very distinctive habitus and aedeagi (Figure <xref ref-type="fig" rid="F2">2</xref>).</p></tp:treatment-sec><tp:treatment-sec sec-type="etymology" id="SECID0ED1AE"><title>Etymology.</title><p>
                  <italic><tp:taxon-name><tp:taxon-name-part taxon-name-part-type="genus">Cheilocolpus</tp:taxon-name-part> <tp:taxon-name-part taxon-name-part-type="species">olliffi</tp:taxon-name-part></tp:taxon-name></italic> is named in recognition of Arthur Sidney Olliff (1865–1895), an English-born entomologist and taxonomist who made significant contributions to the understanding of <abbrev xmlns:xlink="http://www.w3.org/1999/xlink" xlink:title="Lord Howe Island" xlink:type="simple">LHI</abbrev>’s insect fauna, including recognising its affiliation with the mainland Australia. The species epithet is a noun in the genitive singular.</p></tp:treatment-sec><tp:treatment-sec sec-type="discussion" id="SECID0ET1AE"><title>Taxon discussion.</title><p>The species is placed in the genus <italic><tp:taxon-name><tp:taxon-name-part taxon-name-part-type="genus">Cheilocolpus</tp:taxon-name-part></tp:taxon-name></italic> because it fully matches the diagnosis of the genus given in the Taxon discussion section under <italic><tp:taxon-name><tp:taxon-name-part taxon-name-part-type="genus">Cheilocolpus</tp:taxon-name-part> <tp:taxon-name-part taxon-name-part-type="species">kentiae</tp:taxon-name-part></tp:taxon-name></italic>.</p><!--PageBreak--></tp:treatment-sec><tp:treatment-sec><!--Section generated to contain objects referenced in tp:taxon-treatment.--><fig id="F2" position="float" orientation="portrait"><label>Figure 2.</label><caption><p>Aedeagi of Lord Howe Island <italic><tp:taxon-name><tp:taxon-name-part taxon-name-part-type="genus">Cheilocolpus</tp:taxon-name-part></tp:taxon-name></italic> (anti-parameral view). <bold>A</bold> <italic><tp:taxon-name><tp:taxon-name-part taxon-name-part-type="genus">Cheilocolpus</tp:taxon-name-part> <tp:taxon-name-part taxon-name-part-type="species">olliffi</tp:taxon-name-part></tp:taxon-name></italic> sp. n. <bold>B</bold> <italic><tp:taxon-name><tp:taxon-name-part taxon-name-part-type="genus">Cheilocolpus</tp:taxon-name-part> <tp:taxon-name-part taxon-name-part-type="species">castaneus</tp:taxon-name-part></tp:taxon-name></italic> (Lea, 1925) <bold>C</bold> <italic><tp:taxon-name><tp:taxon-name-part taxon-name-part-type="genus">Cheilocolpus</tp:taxon-name-part> <tp:taxon-name-part taxon-name-part-type="species">kentiae</tp:taxon-name-part></tp:taxon-name></italic> (Lea, 1925).</p></caption><graphic xmlns:xlink="http://www.w3.org/1999/xlink" xlink:href="zookeys-638-001-g002.jpg" position="float" orientation="portrait" xlink:type="simple" id="oo_113866.jpg"/></fig></tp:treatment-sec><ref-list><ref id="B26"><mixed-citation xmlns:xlink="http://www.w3.org/1999/xlink" xlink:type="simple">
          <person-group><name name-style="western"><surname>Smetana</surname><given-names>A</given-names></name></person-group> (<year>1971</year>) <article-title>Revision of the tribe <tp:taxon-name><tp:taxon-name-part taxon-name-part-type="tribe">Quediini</tp:taxon-name-part></tp:taxon-name> of America north of Mexico (<tp:taxon-name><tp:taxon-name-part taxon-name-part-type="order">Coleoptera</tp:taxon-name-part></tp:taxon-name>: <tp:taxon-name><tp:taxon-name-part taxon-name-part-type="family">Staphylinidae</tp:taxon-name-part></tp:taxon-name>).</article-title> <source>Memoirs of the Entomological Society of Canada</source> <volume>79</volume>: <fpage>1</fpage>–<lpage>303</lpage>. doi: <ext-link xlink:type="simple" ext-link-type="doi" xlink:href="10.4039/entm10379fv">10.4039/entm10379fv</ext-link></mixed-citation></ref></ref-list></tp:taxon-treatment>
