# Supplementary material for: Systematic and biogeographic review of the Staphylinini rove beetles of Lord Howe Island with description of new species and taxonomic changes (Coleoptera, Staphylinidae)
Source: Zookeys. 2016 Dec 7;(638):1–25. doi: 10.3897/zookeys.638.10883 (PMC5270741; doi:10.3897/zookeys.638.10883)
Supplement: XML Treatment for Ctenandropus mirus [file zookeys.638.10883-treatment4.xml]

<!DOCTYPE tp:taxon-treatment
  PUBLIC "-//TaxonX//DTD Taxonomic Treatment Publishing DTD v0 20100105//EN" "tax-treatment-NSO.dtd">
<tp:taxon-treatment xmlns:tp="http://www.plazi.org/taxpub"><tp:treatment-meta><kwd-group><label>Taxon classification</label><kwd><named-content content-type="kingdom">Animalia</named-content></kwd><kwd><named-content content-type="order">Coleoptera</named-content></kwd><kwd><named-content content-type="family">Staphylinidae</named-content></kwd></kwd-group><mixed-citation publication-type="journal"><person-group><name><surname>Shaw</surname><given-names>Josh Jenkins</given-names></name><name><surname>Solodovnikov</surname><given-names>Alexey</given-names></name></person-group><article-title>Systematic and biogeographic review of the <tp:taxon-name><tp:taxon-name-part taxon-name-part-type="tribe">Staphylinini</tp:taxon-name-part></tp:taxon-name> rove beetles of Lord Howe Island with description of new species and taxonomic changes (<tp:taxon-name><tp:taxon-name-part taxon-name-part-type="order">Coleoptera</tp:taxon-name-part></tp:taxon-name>, <tp:taxon-name><tp:taxon-name-part taxon-name-part-type="family">Staphylinidae</tp:taxon-name-part></tp:taxon-name>)</article-title><source>Zookeys</source><day>7</day><month>12</month><year>2016</year><volume>2016</volume><issue>638</issue><fpage>1</fpage><lpage>25</lpage><pub-id pub-id-type="doi">10.3897/zookeys.638.10883</pub-id></mixed-citation></tp:treatment-meta><tp:nomenclature><tp:taxon-name>
                  <tp:taxon-name-part taxon-name-part-type="genus">Ctenandropus</tp:taxon-name-part>
                  <tp:taxon-name-part taxon-name-part-type="species">mirus</tp:taxon-name-part>
                </tp:taxon-name><tp:taxon-authority>(Lea, 1925)</tp:taxon-authority><tp:taxon-status xmlns:xlink="http://www.w3.org/1999/xlink" xlink:type="simple">comb. n.</tp:taxon-status><!--PageBreak--><!--PageBreak--></tp:nomenclature><tp:treatment-sec sec-type="material" id="SECID0EF4AE"><title>Material examined.</title><p>
                  <bold>Type material. Holotype</bold>: male [mounted on the same card with two female paratypes but marked with letters ‘TY’ by Lea], ‘<tp:taxon-name><tp:taxon-name-part taxon-name-part-type="species">mirus</tp:taxon-name-part></tp:taxon-name> Lea, Type, Lord Howe I. / I.12703 <tp:taxon-name><tp:taxon-name-part taxon-name-part-type="genus">Heterothops</tp:taxon-name-part> <tp:taxon-name-part taxon-name-part-type="species">mirus</tp:taxon-name-part></tp:taxon-name> Lea Lord Howe, also slide [Lea’s handwritten label]/<named-content xmlns:xlink="http://www.w3.org/1999/xlink" content-type="dwc:institutional_code" xlink:type="simple">SAMA</named-content> Database No. 25-036156 (<abbrev xmlns:xlink="http://www.w3.org/1999/xlink" content-type="institution" xlink:title="South Australian Museum, Adelaide (P. Hudson)" id="ABBRID0E64AE" xlink:type="simple">SAM</abbrev>); <bold>Paratypes</bold>: 2 females [mounted on the same card with the holotype], same labels as in holotype; 1 male, 2 females [mounted on the same card], ‘On <tp:taxon-name><tp:taxon-name-part taxon-name-part-type="genus">Kentia</tp:taxon-name-part></tp:taxon-name> Lord Howe I. A.M. Lea / co-type / <tp:taxon-name><tp:taxon-name-part taxon-name-part-type="genus">Heterothops</tp:taxon-name-part> <tp:taxon-name-part taxon-name-part-type="species">mirus</tp:taxon-name-part></tp:taxon-name> Lea co-type, Lord Howe I.’ (<abbrev xmlns:xlink="http://www.w3.org/1999/xlink" content-type="institution" xlink:title="South Australian Museum, Adelaide (P. Hudson)" id="ABBRID0EU5AE" xlink:type="simple">SAM</abbrev>).</p></tp:treatment-sec><tp:treatment-sec sec-type="discussion" id="SECID0EY5AE"><title>Taxon discussion.</title><p>
                  <italic><tp:taxon-name><tp:taxon-name-part taxon-name-part-type="genus">Heterothops</tp:taxon-name-part> <tp:taxon-name-part taxon-name-part-type="species">mirus</tp:taxon-name-part></tp:taxon-name></italic> Lea, 1925 was originally described from Lord Howe Island, based on specimens collected on <italic><tp:taxon-name><tp:taxon-name-part taxon-name-part-type="genus">Kentia</tp:taxon-name-part></tp:taxon-name></italic> palms. <xref ref-type="bibr" rid="B18">Lea (1925)</xref> noted its affiliation with <italic><tp:taxon-name><tp:taxon-name-part taxon-name-part-type="genus">Heterothops</tp:taxon-name-part> <tp:taxon-name-part taxon-name-part-type="species">magniceps</tp:taxon-name-part></tp:taxon-name></italic> Bernhauer, 1920, in particular because of the unusually wide neck and extremely small eyes. The genus <italic><tp:taxon-name><tp:taxon-name-part taxon-name-part-type="genus">Ctenandropus</tp:taxon-name-part></tp:taxon-name></italic> was described by Cameron (1926) for a single species <italic><tp:taxon-name><tp:taxon-name-part taxon-name-part-type="genus">Ctenandropus</tp:taxon-name-part> <tp:taxon-name-part taxon-name-part-type="species">nigriceps</tp:taxon-name-part></tp:taxon-name></italic> Cameron, 1926 that is presumably broadly distributed in Australia and Indonesia. <xref ref-type="bibr" rid="B27">Smetana (1988)</xref> complemented the detailed original description of <italic><tp:taxon-name><tp:taxon-name-part taxon-name-part-type="genus">Ctenandropus</tp:taxon-name-part></tp:taxon-name></italic> by additional diagnostic notes, redescribed <italic><tp:taxon-name><tp:taxon-name-part taxon-name-part-type="genus">Ctenandropus</tp:taxon-name-part> <tp:taxon-name-part taxon-name-part-type="species">nigriceps</tp:taxon-name-part></tp:taxon-name></italic> and transferred <italic><tp:taxon-name><tp:taxon-name-part taxon-name-part-type="genus">Heterothops</tp:taxon-name-part> <tp:taxon-name-part taxon-name-part-type="species">magniceps</tp:taxon-name-part></tp:taxon-name></italic> Lea, 1925 to that genus. <italic><tp:taxon-name><tp:taxon-name-part taxon-name-part-type="genus">Ctenandropus</tp:taxon-name-part></tp:taxon-name></italic> is one of the most easily recognizable genera of <tp:taxon-name><tp:taxon-name-part taxon-name-part-type="subtribe">Amblyopinina</tp:taxon-name-part></tp:taxon-name> due to its rather flat, small yellowish to brown body with very broad head having no neck constriction, and black combs in both sexes on the first mesotarsomere. The genus has wide distribution in the Oriental and Australo-Pacific regions and its species need revision which is not within the scope of this paper. Based on the study of type material of <italic><tp:taxon-name><tp:taxon-name-part taxon-name-part-type="genus">Heterothops</tp:taxon-name-part> <tp:taxon-name-part taxon-name-part-type="species">mirus</tp:taxon-name-part></tp:taxon-name></italic> kept at the South Australian Museum which fully matches the diagnosis of <italic><tp:taxon-name><tp:taxon-name-part taxon-name-part-type="genus">Ctenandropus</tp:taxon-name-part></tp:taxon-name></italic>, we propose the new combination <italic><tp:taxon-name><tp:taxon-name-part taxon-name-part-type="genus">Ctenandropus</tp:taxon-name-part> <tp:taxon-name-part taxon-name-part-type="species">mirus</tp:taxon-name-part></tp:taxon-name></italic> (Lea, 1925). Species level identification of the <italic><tp:taxon-name><tp:taxon-name-part taxon-name-part-type="genus">Ctenandropus</tp:taxon-name-part></tp:taxon-name></italic> from <abbrev xmlns:xlink="http://www.w3.org/1999/xlink" xlink:title="Lord Howe Island" xlink:type="simple">LHI</abbrev> must be further verified, as stated above.</p></tp:treatment-sec><ref-list><ref id="B18"><mixed-citation xmlns:xlink="http://www.w3.org/1999/xlink" xlink:type="simple">
          <person-group><name name-style="western"><surname>Lea</surname><given-names>A</given-names></name></person-group> (<year>1925</year>) <article-title>On Australian <tp:taxon-name><tp:taxon-name-part taxon-name-part-type="family">Staphylinidae</tp:taxon-name-part></tp:taxon-name> (<tp:taxon-name><tp:taxon-name-part taxon-name-part-type="order">Coleoptera</tp:taxon-name-part></tp:taxon-name>) Part II.</article-title> <source>Transactions of the Royal Society of South Australia</source> <volume>49</volume>: <fpage>213</fpage>–<lpage>253</lpage>.</mixed-citation></ref><ref id="B27"><mixed-citation xmlns:xlink="http://www.w3.org/1999/xlink" xlink:type="simple">
          <person-group><name name-style="western"><surname>Smetana</surname><given-names>A</given-names></name></person-group> (<year>1988</year>) <article-title>Revision of the tribes <tp:taxon-name><tp:taxon-name-part taxon-name-part-type="tribe">Quediini</tp:taxon-name-part></tp:taxon-name> and <tp:taxon-name><tp:taxon-name-part taxon-name-part-type="above-genus">Atanygnathini</tp:taxon-name-part></tp:taxon-name>, Part II: The Himalayan region (<tp:taxon-name><tp:taxon-name-part taxon-name-part-type="order">Coleoptera</tp:taxon-name-part></tp:taxon-name>: <tp:taxon-name><tp:taxon-name-part taxon-name-part-type="family">Staphylinidae</tp:taxon-name-part></tp:taxon-name>).</article-title> <source>Quaestiones Entomologicae</source> <volume>24</volume>: <fpage>163</fpage>–<lpage>464</lpage>.</mixed-citation></ref></ref-list></tp:taxon-treatment>
