# Supplementary material for: Systematic and biogeographic review of the Staphylinini rove beetles of Lord Howe Island with description of new species and taxonomic changes (Coleoptera, Staphylinidae)
Source: Zookeys. 2016 Dec 7;(638):1–25. doi: 10.3897/zookeys.638.10883 (PMC5270741; doi:10.3897/zookeys.638.10883)
Supplement: XML Treatment for Quediopsis howensis [file zookeys.638.10883-treatment5.xml]

<!DOCTYPE tp:taxon-treatment
  PUBLIC "-//TaxonX//DTD Taxonomic Treatment Publishing DTD v0 20100105//EN" "tax-treatment-NSO.dtd">
<tp:taxon-treatment xmlns:tp="http://www.plazi.org/taxpub"><tp:treatment-meta><kwd-group><label>Taxon classification</label><kwd><named-content content-type="kingdom">Animalia</named-content></kwd><kwd><named-content content-type="order">Coleoptera</named-content></kwd><kwd><named-content content-type="family">Staphylinidae</named-content></kwd></kwd-group><mixed-citation publication-type="journal"><person-group><name><surname>Shaw</surname><given-names>Josh Jenkins</given-names></name><name><surname>Solodovnikov</surname><given-names>Alexey</given-names></name></person-group><article-title>Systematic and biogeographic review of the <tp:taxon-name><tp:taxon-name-part taxon-name-part-type="tribe">Staphylinini</tp:taxon-name-part></tp:taxon-name> rove beetles of Lord Howe Island with description of new species and taxonomic changes (<tp:taxon-name><tp:taxon-name-part taxon-name-part-type="order">Coleoptera</tp:taxon-name-part></tp:taxon-name>, <tp:taxon-name><tp:taxon-name-part taxon-name-part-type="family">Staphylinidae</tp:taxon-name-part></tp:taxon-name>)</article-title><source>Zookeys</source><day>7</day><month>12</month><year>2016</year><volume>2016</volume><issue>638</issue><fpage>1</fpage><lpage>25</lpage><pub-id pub-id-type="doi">10.3897/zookeys.638.10883</pub-id></mixed-citation></tp:treatment-meta><tp:nomenclature><tp:taxon-name>
                  <tp:taxon-name-part taxon-name-part-type="genus">Quediopsis</tp:taxon-name-part>
                  <tp:taxon-name-part taxon-name-part-type="species">howensis</tp:taxon-name-part>
                  <object-id xmlns:xlink="http://www.w3.org/1999/xlink" content-type="zoobank" xlink:type="simple">http://zoobank.org/FE627261-1BA0-4057-9DCD-4BA77515CB5F</object-id>
                </tp:taxon-name><tp:taxon-authority>Jenkins Shaw &amp; Solodovnikov</tp:taxon-authority><tp:taxon-status xmlns:xlink="http://www.w3.org/1999/xlink" xlink:type="simple">sp. n.</tp:taxon-status><xref ref-type="fig" rid="F4">Figures 4</xref><xref ref-type="fig" rid="F5">, 5</xref><xref ref-type="fig" rid="F6">, 6</xref><xref ref-type="fig" rid="F7">, 7</xref></tp:nomenclature><tp:treatment-sec sec-type="material" id="SECID0E4EAG"><title>Material examined.</title><p>
                  <bold>Type material. Holotype</bold>: Male, point-mounted with apical abdominal segments in glycerin in capsule under specimen, with labels ‘Lord Howe Is: Mt Gower tk, <named-content xmlns:xlink="http://www.w3.org/1999/xlink" content-type="dwc:verbatimCoordinates" xlink:type="simple"><named-content content-type="geo-json" specific-use="{&#34;type&#34;:&#34;Point&#34;,&#34;coordinates&#34;:[159.083056,-31.583889]}" id="NCID0EIFAG" xlink:type="simple">159°04'59"E 31°35'2"S</named-content></named-content>, 730m N Velez 1-14 Nov 2004, Site G29 litter Zygonium, Dracophyllum forest / Australian Museum K403172’/ Holotype <tp:taxon-name><tp:taxon-name-part taxon-name-part-type="genus">Quediopsis</tp:taxon-name-part> <tp:taxon-name-part taxon-name-part-type="species">howensis</tp:taxon-name-part></tp:taxon-name> Jenkins Shaw and Solodovnikov des. 2016’ (<abbrev xmlns:xlink="http://www.w3.org/1999/xlink" content-type="institution" xlink:title="Australian Museum, Sydney (C. Reid)" id="ABBRID0EWFAG" xlink:type="simple">AMS</abbrev>). <bold>Paratypes</bold> [all supplied with the labels ‘Paratype <tp:taxon-name><tp:taxon-name-part taxon-name-part-type="genus">Quediopsis</tp:taxon-name-part> <tp:taxon-name-part taxon-name-part-type="species">howensis</tp:taxon-name-part></tp:taxon-name> Jenkins Shaw and Solodovnikov des. 2016’: 1 female, ‘Lord Howe Is: Mt Gower tk, <named-content xmlns:xlink="http://www.w3.org/1999/xlink" content-type="dwc:verbatimCoordinates" xlink:type="simple"><named-content content-type="geo-json" specific-use="{&#34;type&#34;:&#34;Point&#34;,&#34;coordinates&#34;:[159.080278,-31.585833]}" id="NCID0EIGAG" xlink:type="simple">159°04'49"E 31°35'9"S</named-content></named-content>, 800m <!--PageBreak-->N Velez 1-12 Nov 2005, Site G32 litter Zygogy/Dracophyllum forest / Australian Museum, K403175’; 1 male, ‘Lord Howe Is: Mt Gower tk, <named-content xmlns:xlink="http://www.w3.org/1999/xlink" content-type="dwc:verbatimCoordinates" xlink:type="simple"><named-content content-type="geo-json" specific-use="{&#34;type&#34;:&#34;Point&#34;,&#34;coordinates&#34;:[159.083611,-31.583333]}" id="NCID0ESGAG" xlink:type="simple">159°05'1"E 31°35'00"S</named-content></named-content>, 690m N Velez, 10-17 May 2004, Site G27 litter, Hedy. <tp:taxon-name><tp:taxon-name-part taxon-name-part-type="species">canterburyana</tp:taxon-name-part></tp:taxon-name> forest / Australian Museum K403173’; 1 female, ‘Lord Howe Is: Mt Lidgeb tk, <named-content xmlns:xlink="http://www.w3.org/1999/xlink" content-type="dwc:verbatimCoordinates" xlink:type="simple"><named-content content-type="geo-json" specific-use="{&#34;type&#34;:&#34;Point&#34;,&#34;coordinates&#34;:[159.090556,-31.560833]}" id="NCID0EDHAG" xlink:type="simple">159°05'26"E 31°33'39"S</named-content></named-content>, 360m N Velez, 1-14 April 2006, Site L11 litter, Drypetes/Cryptocarya / Australian Museum K403177’; 1 male, ‘NSW; On Soldiers Ck at NW junction, Lord Howe Is; <named-content xmlns:xlink="http://www.w3.org/1999/xlink" content-type="dwc:verbatimCoordinates" xlink:type="simple"><named-content content-type="geo-json" specific-use="{&#34;type&#34;:&#34;Point&#34;,&#34;coordinates&#34;:[159.085833,-31.581944]}" id="NCID0ELHAG" xlink:type="simple">-31:34:55; 159:5:9</named-content></named-content>; 12/12/2003 to 22/12/2003; L. Meades, S. Lassau, G. Brown; RATSFC6-4P (pit / Australian Museum K403169’; 1 female, ‘NSW; Mt Gower, Lord Howe Island – Midway down ridge N of igloo; <named-content xmlns:xlink="http://www.w3.org/1999/xlink" content-type="dwc:verbatimCoordinates" xlink:type="simple"><named-content content-type="geo-json" specific-use="{&#34;type&#34;:&#34;Point&#34;,&#34;coordinates&#34;:[159.076389,-31.584722]}" id="NCID0ETHAG" xlink:type="simple">-31:35:5;159:4:35</named-content></named-content>; 18-Jan-2002 to 31-Jan-2002; I. Hutton; ca. 819m; MG005 (pit trap) / K 188885 / Loan No. 1947, Australian Museum’; 1 male, ‘Lord Howe Is: Mt Gower tk, <named-content xmlns:xlink="http://www.w3.org/1999/xlink" content-type="dwc:verbatimCoordinates" xlink:type="simple"><named-content content-type="geo-json" specific-use="{&#34;type&#34;:&#34;Point&#34;,&#34;coordinates&#34;:[159.086111,-31.580556]}" id="NCID0E2HAG" xlink:type="simple">159°05'10"E 31°34'50"S</named-content></named-content>, 490m N Velez, 1-12 Nov 2004, Site G19 litter Dracophyllum/Metrosideros nervulosa scrub / Australian Museum K403174’; 1 female, ‘NSW; “Razorback”, Mt. Gower, Lord Howe Is; <named-content xmlns:xlink="http://www.w3.org/1999/xlink" content-type="dwc:verbatimCoordinates" xlink:type="simple"><named-content content-type="geo-json" specific-use="{&#34;type&#34;:&#34;Point&#34;,&#34;coordinates&#34;:[159.071667,-31.591667]}" id="NCID0EDIAG" xlink:type="simple">-31:35:30; 159:4:18</named-content></named-content>; 28-Nov-2000; CBCR, Australian Museum; LHIS056L leaf litter ex Broad Close Sclerophyll Forest – Hedyscepe habitat / K188888 / Australian Museum, Loan No. 1947’; 1 female, ‘NSW; 1<sup>st</sup> sites reached, next to Soldiers Ck, Lord Howe Is; <named-content xmlns:xlink="http://www.w3.org/1999/xlink" content-type="dwc:verbatimCoordinates" xlink:type="simple"><named-content content-type="geo-json" specific-use="{&#34;type&#34;:&#34;Point&#34;,&#34;coordinates&#34;:[159.085833,-31.581944]}" id="NCID0ENIAG" xlink:type="simple">-31:34:55; 159:5:9</named-content></named-content>; 20-Apr-2004; L. Meades, S. Lassau, G, Brownl RATSCNF5-1L leaf litter ex: Lowland Mixed Forest litter / Australian Museum K403171’; 1 female, ‘Lord Howe Is: Mt Lidgbird tk <named-content xmlns:xlink="http://www.w3.org/1999/xlink" content-type="dwc:verbatimCoordinates" xlink:type="simple"><named-content content-type="geo-json" specific-use="{&#34;type&#34;:&#34;Point&#34;,&#34;coordinates&#34;:[159.090278,-31.559167]}" id="NCID0EVIAG" xlink:type="simple">159°05'25"E 31°33'33"S</named-content></named-content>, 260m N Velez 1-14 April 2006, Site L8 litter, Syzigium fullagarii forest / Australian Museum K403176’; 1 female, ‘NSW; Walking trail to Mt. Gower, at base of Scaly Bark Ridge, Lord Howe Is.; <named-content xmlns:xlink="http://www.w3.org/1999/xlink" content-type="dwc:verbatimCoordinates" xlink:type="simple"><named-content content-type="geo-json" specific-use="{&#34;type&#34;:&#34;Point&#34;,&#34;coordinates&#34;:[159.077778,-31.579722]}" id="NCID0E4IAG" xlink:type="simple">-31:34:47; 159:4:40</named-content></named-content>; 02-Dec-2000 to 12-Dec-2000; CBCR Australian Museum; LHIS047/01 (pit trap) / K188882 / Loan No. 1947, Australian Museum’; 1 male, ‘NSW; Closest to 2<sup>nd</sup> Tree, besides Golf Course, Lord Howe Is; <named-content xmlns:xlink="http://www.w3.org/1999/xlink" content-type="dwc:verbatimCoordinates" xlink:type="simple"><named-content content-type="geo-json" specific-use="{&#34;type&#34;:&#34;Point&#34;,&#34;coordinates&#34;:[159.083611,-31.553056]}" id="NCID0EHJAG" xlink:type="simple">-31:33:11; 159:5:1</named-content></named-content>; 12/12/2003 to 22/12/2003; L. Meades, S. Lassau, G. Brown; RATGCFC4-2P (pit trap) / Australian Museum K402170’; 1 female, 1 male, ‘NSW; “Get Up Place”, trail to Mt. Gower, Lord Howe Is.; <named-content xmlns:xlink="http://www.w3.org/1999/xlink" content-type="dwc:verbatimCoordinates" xlink:type="simple"><named-content content-type="geo-json" specific-use="{&#34;type&#34;:&#34;Point&#34;,&#34;coordinates&#34;:[159.081111,-31.582778]}" id="NCID0EPJAG" xlink:type="simple">-31:34:58; 159:4:52</named-content></named-content>; 02-Dec-2000; CBCR, Australian Museum; LHIS048L leaf litter ex Broad Closed Sclerophyll Scrub – Dracophyllum/Metrosideros habitat / K188883 / Loan No. 1947, Australian Museum’; 1 male, ‘NSW; 100m E from Soldiers Ck, closer to trail, Lord Howe Is; <named-content xmlns:xlink="http://www.w3.org/1999/xlink" content-type="dwc:verbatimCoordinates" xlink:type="simple"><named-content content-type="geo-json" specific-use="{&#34;type&#34;:&#34;Point&#34;,&#34;coordinates&#34;:[159.085833,-31.581944]}" id="NCID0EXJAG" xlink:type="simple">-31:34:55; 159:5:9</named-content></named-content>; 12-Dec-2003; L. Meades, S. Lassau, G. Brown; RATSCFC8-3L leaf litter ex: Loweland Mixed forest Litter / Loan No. 1947, Australian Museum’; 1 male, ‘NSW; Western edge Golf Course, Lord Howe Is – Left side of clearing; <named-content xmlns:xlink="http://www.w3.org/1999/xlink" content-type="dwc:verbatimCoordinates" xlink:type="simple"><named-content content-type="geo-json" specific-use="{&#34;type&#34;:&#34;Point&#34;,&#34;coordinates&#34;:[159.083611,-31.553056]}" id="NCID0E6JAG" xlink:type="simple">-31:33:11; 159:5:1</named-content></named-content>; 12/12/2003 to 22/12/2003; L. Meades, S. Lassau, G. Brown; RATGCNF1-2P (pit trap) / Loan No. 1947, Australian Museum’; 1 female, ‘NSW; Mt Gower, Lord Howe Island – Bottom of gully near igloo; <named-content xmlns:xlink="http://www.w3.org/1999/xlink" content-type="dwc:verbatimCoordinates" xlink:type="simple"><named-content content-type="geo-json" specific-use="{&#34;type&#34;:&#34;Point&#34;,&#34;coordinates&#34;:[159.075278,-31.584444]}" id="NCID0EHKAG" xlink:type="simple">-31:35:4; 159:4:31</named-content></named-content>; 20/11/2001; I. Hutton, P. Flemons, C. Reid; MG003L leaf litter ex Bubbia – Dracophyllum / K188887 / Loan No. 1947, Australian Museum’; 1 female, ‘NSW; Mt Gower, Lord Howe Island – Midway down gull near igloo; <named-content xmlns:xlink="http://www.w3.org/1999/xlink" content-type="dwc:verbatimCoordinates" xlink:type="simple"><named-content content-type="geo-json" specific-use="{&#34;type&#34;:&#34;Point&#34;,&#34;coordinates&#34;:[159.075556,-31.585000]}" id="NCID0EPKAG" xlink:type="simple">-31:35:6; 159:4:32</named-content></named-content>; 20/11/2011; I. Hutton, P. Flemons, C. Reid; MG002L leaf litter ex Bubbia – Dracophyllum / K188881 / Loan No. 1947, Australian Museum’ (<abbrev xmlns:xlink="http://www.w3.org/1999/xlink" content-type="institution" xlink:title="Australian Museum, Sydney (C. Reid)" id="ABBRID0EUKAG" xlink:type="simple">AMS</abbrev>); 1 female, ‘AUSTRALIA: N.S.W. Lord Howe Island, 17-31.v.1980, S. + J. Peck / Mt. Gower, 850m, 26.v.80, rot wood w/fungi &amp; moss, 12 L Ber’; 1 male, ‘AUSTRALIA: N.S.W. Lord <!--PageBreak-->Howe Island, 17–31.v.1980, S. + J. Peck / Stevens Reserve, 10’, 24.v.80, moist litter in limestone sink, 16 L Ber’; 1 male, ‘AUSTRALIA: N.S.W. Lord Howe Island, 17-31.v.1980, S. + J. Peck / Intermediate Hill, 300’, 18.v.1980, rotted bark w/fungi, tall forest, Ber 19 L / <tp:taxon-name><tp:taxon-name-part taxon-name-part-type="genus">Quediopsis</tp:taxon-name-part></tp:taxon-name> sp det. A.F. Newton 1987’ (<named-content xmlns:xlink="http://www.w3.org/1999/xlink" content-type="dwc:institutional_code" xlink:type="simple">ANIC</named-content>); 1 male, ‘LORD <!--PageBreak-->HOWE ISLAND, Goat House Track, 11 Nov 1979, G.B. Monteith / Q.M. BERLESATE No. 138, Volcanic Soil, 250m, Pickard VegL Hb, Sieved litter’; 1 female, ‘LORD HOWE ISLAND, Mt Gower summit (NE), 9 Nov 1979, G.B. Monteith / Q.M. BERLESATE No. 134, Volcanic Soil, 850m, Pickard Veg: GMF, Sieved litter’; 1 female, ‘LORD HOWE ISLAND, Erskine Valley, north side, 22 Nov 1979, G.B. Monteith / Q.M. BERLSATE No. 160, Volcanic soil, 150m, Pickard Veg:CfLq, Sieved litter / VOUCHER SPECIMEN 81-40’ (<named-content xmlns:xlink="http://www.w3.org/1999/xlink" content-type="dwc:institutional_code" xlink:type="simple">QM</named-content>).</p></tp:treatment-sec><tp:treatment-sec sec-type="description" id="SECID0EKLAG"><title>Description.</title><p>Measurements: <abbrev xmlns:xlink="http://www.w3.org/1999/xlink" xlink:title="Head Length (from apex of frons to neck constriction)" id="ABBRID0EQLAG" xlink:type="simple">HL</abbrev> 0.7–0.9; <abbrev xmlns:xlink="http://www.w3.org/1999/xlink" xlink:title="Head Width (maximal, including eyes)" id="ABBRID0ETLAG" xlink:type="simple">HW</abbrev> 0.8–1.1; <abbrev xmlns:xlink="http://www.w3.org/1999/xlink" xlink:title="Pronotum Length (along midline)" id="ABBRID0EWLAG" xlink:type="simple">PL</abbrev> 1–1.2; <abbrev xmlns:xlink="http://www.w3.org/1999/xlink" xlink:title="Pronotum Width (maximal)" id="ABBRID0EZLAG" xlink:type="simple">PW</abbrev> 1.1–1.4; <abbrev xmlns:xlink="http://www.w3.org/1999/xlink" xlink:title="Elytral Length (from acute humerus to most distal apical margin (best taken in lateral view))" id="ABBRID0E3LAG" xlink:type="simple">EL</abbrev> 0.8–1.1; <abbrev xmlns:xlink="http://www.w3.org/1999/xlink" xlink:title="combined Width of both Elytra (maximal, with elytra closed along suture)" id="ABBRID0E6LAG" xlink:type="simple">EW</abbrev> 0.9–1.3. Total body length 5.9–7.6.</p><p>Medium sized, dark to light brown beetles. Habitus as in Figure <xref ref-type="fig" rid="F4">4</xref>.</p><fig id="F4" position="float" orientation="portrait"><label>Figure 4.</label><caption><p>Habitus of <italic><tp:taxon-name><tp:taxon-name-part taxon-name-part-type="genus">Quediopsis</tp:taxon-name-part> <tp:taxon-name-part taxon-name-part-type="species">howensis</tp:taxon-name-part></tp:taxon-name></italic> Jenkins Shaw &amp; Solodovnikov, sp. n.</p></caption><graphic xmlns:xlink="http://www.w3.org/1999/xlink" xlink:href="zookeys-638-001-g004.jpg" position="float" orientation="portrait" xlink:type="simple" id="oo_113868.jpg"/></fig><p>Head brown-black in colour. Eyes about a third of the length of the head. Nuchal ridge continuing as ‘infraorbital extension’ to base of mandibles (Figure <xref ref-type="fig" rid="F5">5</xref>). Labrum transverse and bilobed. Mandibles with dorsal mandibular ridge indistinct. Mentum with alpha seta present (sensu <xref ref-type="bibr" rid="B2">Brunke and Solodovnikov 2013</xref>). Gula with weakly defined suture projecting posteriorly in the middle; gular sutures slightly narrowing medially. Labial palpi: apical segment securiform (expanded; or triangular in shape, Figure <xref ref-type="fig" rid="F6">6</xref>), covered in short setae; penultimate segment with long macrosetae extending over apical segment.</p><fig id="F5" position="float" orientation="portrait"><label>Figure 5.</label><caption><p>Lateroventral view of head of <italic><tp:taxon-name><tp:taxon-name-part taxon-name-part-type="genus">Quediopsis</tp:taxon-name-part> <tp:taxon-name-part taxon-name-part-type="species">howensis</tp:taxon-name-part></tp:taxon-name></italic> Jenkins Shaw &amp; Solodovnikov, sp. n. <abbrev xmlns:xlink="http://www.w3.org/1999/xlink" id="ABBRID0E6NAG" xlink:type="simple">IONR<def><p> = Infraorbital extension of nuchal ridge</p></def></abbrev>.</p></caption><graphic xmlns:xlink="http://www.w3.org/1999/xlink" xlink:href="zookeys-638-001-g005.jpg" position="float" orientation="portrait" xlink:type="simple" id="oo_113869.jpg"/></fig><fig id="F6" position="float" orientation="portrait"><label>Figure 6.</label><caption><p>Labial palpi of <italic><tp:taxon-name><tp:taxon-name-part taxon-name-part-type="genus">Quediopsis</tp:taxon-name-part> <tp:taxon-name-part taxon-name-part-type="species">howensis</tp:taxon-name-part></tp:taxon-name></italic> Jenkins Shaw &amp; Solodovnikov, sp. n.</p></caption><graphic xmlns:xlink="http://www.w3.org/1999/xlink" xlink:href="zookeys-638-001-g006.jpg" position="float" orientation="portrait" xlink:type="simple" id="oo_113870.jpg"/></fig><!--PageBreak--><p>Antennomeres elongate, all of same colour. First antennomere slightly expanded apically, about as long as second and third combined.</p><p>Pronotum widest behind its middle at ca. posterior 2/3 of its length, slightly narrowed towards front angles; usually lighter than head in colour. Dorsal area with linear microsculpture and micropunctures visible at 40× magnification. Pronotal disk with two punctures in dorsal row: one very close to anterior margin of pronotum, and one on disc of pronotum before middle. Hypomeron inflexed and therefore not visible in lateral view, without post-coxal process. Basisternum with pair of black macrosetae and sometimes with other macrosetae positioned anterior to them.</p><p>Elytra usually the same colour as head, brown, sometimes with area around suture and scutellum rufous. Scutellum with only anterior scutellar ridge, setiferous in apical area. Sub-basal ridge present, not reaching humeral angles. Humeral angles with randomly positioned spine-like setae. Wings reduced, much shorter than elytra.</p><p>Legs concolourous. Tarsal formula 5-5-5. Both sexes with protarsi dilated and bearing dense white adhesive setae ventrally. Each tarsus with pair of empodial setae. Metacoxae almost parallel-sided along their entire length.</p><!--PageBreak--><p>Abdomen usually the same colour as the pronotum. Tergites III and IV with anterior and posterior basal carinae, the latter connecting spiracles; tergite VII without apical seam of palisade fringe. Sternite III with basal transverse carina medially sharply pointed and forming an acute angle. Lateral tergal sclerites IX somewhat cylindrical, slightly flattened.</p><p>Male. Sternite VIII with apical emargination. Sternite IX with basal portion asymmetrical. Apical area of paramere somewhat spatulate with several short setae (Figure <xref ref-type="fig" rid="F7">7</xref>).</p><fig id="F7" position="float" orientation="portrait"><label>Figure 7.</label><caption><p>Aedeagus of <italic><tp:taxon-name><tp:taxon-name-part taxon-name-part-type="genus">Quediopsis</tp:taxon-name-part> <tp:taxon-name-part taxon-name-part-type="species">howensis</tp:taxon-name-part></tp:taxon-name></italic> Jenkins Shaw &amp; Solodovnikov, sp. n. Parameral view (left), lateral view (right). <abbrev xmlns:xlink="http://www.w3.org/1999/xlink" id="ABBRID0EDQAG" xlink:type="simple">P<def><p> = parameres</p></def></abbrev>, <abbrev xmlns:xlink="http://www.w3.org/1999/xlink" id="ABBRID0EJQAG" xlink:type="simple">ML<def><p> = median lobe</p></def></abbrev>.</p></caption><graphic xmlns:xlink="http://www.w3.org/1999/xlink" xlink:href="zookeys-638-001-g007.jpg" position="float" orientation="portrait" xlink:type="simple" id="oo_113871.jpg"/></fig><p>Female. Sternite VIII without emargination.</p></tp:treatment-sec><tp:treatment-sec sec-type="diagnosis" id="SECID0EYQAG"><title>Diagnosis.</title><p>Among the described and all hitherto undescribed species of <italic><tp:taxon-name><tp:taxon-name-part taxon-name-part-type="genus">Quediopsis</tp:taxon-name-part></tp:taxon-name></italic> that we know from the material from throughout Australia, <italic><tp:taxon-name><tp:taxon-name-part taxon-name-part-type="genus">Quediopsis</tp:taxon-name-part> <tp:taxon-name-part taxon-name-part-type="species">howensis</tp:taxon-name-part></tp:taxon-name></italic> may be separated based on the following combination of characters: apical segment of labial palpi extremely securiform; antennal segments concolourous; eyes slightly reduced; tergites III and IV with posterior basal carina connecting spiracles; apical margin of tergite VIII evenly rounded. Additionally, <italic><tp:taxon-name><tp:taxon-name-part taxon-name-part-type="genus">Quediopsis</tp:taxon-name-part> <tp:taxon-name-part taxon-name-part-type="species">howensis</tp:taxon-name-part></tp:taxon-name></italic> is the only species in the genus with characteristic microphthalmous and poorly pigmented (brownish) body.</p><!--PageBreak--></tp:treatment-sec><tp:treatment-sec sec-type="etymology" id="SECID0E1RAG"><title>Etymology.</title><p>The species name refers to the fact that <italic><tp:taxon-name><tp:taxon-name-part taxon-name-part-type="genus">Quediopsis</tp:taxon-name-part> <tp:taxon-name-part taxon-name-part-type="species">howensis</tp:taxon-name-part></tp:taxon-name></italic> seems to be a unique endemic representative of the genus on Lord Howe Island. It is an adjective derived from the latter part of the islands’ name.</p></tp:treatment-sec><tp:treatment-sec sec-type="distribution" id="SECID0EKSAG"><title>Distribution.</title><p>The species is only known from Lord Howe Island and is probably endemic to the island.</p></tp:treatment-sec><tp:treatment-sec sec-type="biology" id="SECID0EPSAG"><title>Biology.</title><p>Nothing is known of the biology of the species, however label data associated with specimens indicates that is was collected in leaf litter of a variety of bush and tree species. The somewhat smaller eyes, distinctly depigmented body and fully reduced wings indicate that <italic><tp:taxon-name><tp:taxon-name-part taxon-name-part-type="genus">Quediopsis</tp:taxon-name-part> <tp:taxon-name-part taxon-name-part-type="species">howensis</tp:taxon-name-part></tp:taxon-name></italic> may be adapted to life in deep layers of leaf litter.</p></tp:treatment-sec><tp:treatment-sec sec-type="discussion" id="SECID0E6SAG"><title>Taxon discussion.</title><p>The genus <italic><tp:taxon-name><tp:taxon-name-part taxon-name-part-type="genus">Quediopsis</tp:taxon-name-part></tp:taxon-name></italic> Fauvel, 1878 was originally erected for two species from mainland Australia: <italic><tp:taxon-name><tp:taxon-name-part taxon-name-part-type="genus">Quediopsis</tp:taxon-name-part> <tp:taxon-name-part taxon-name-part-type="species">lugubris</tp:taxon-name-part></tp:taxon-name></italic> Fauvel, 1878 and <italic><tp:taxon-name><tp:taxon-name-part taxon-name-part-type="genus">Quediopsis</tp:taxon-name-part> <tp:taxon-name-part taxon-name-part-type="species">abdominalis</tp:taxon-name-part></tp:taxon-name></italic> Fauvel, 1878. Both species are very characteristic among all other <tp:taxon-name><tp:taxon-name-part taxon-name-part-type="subtribe">Amblyopinina</tp:taxon-name-part></tp:taxon-name> and share the following combination of characters that form the core of the diagnosis of the genus: apical segment of labial palpi securiform or wider than penultimate segment (Figure <xref ref-type="fig" rid="F6">6</xref>), covered in short setae; penultimate segment of labial palpi with long macro setae extending over apical segment; tergites III and IV and occasionally V with posterior basal carina in addition to anterior carina; nuchal ridge usually extending to base of mandibles (Figure <xref ref-type="fig" rid="F5">5</xref>). Subsequently, in the online database for Austral <tp:taxon-name><tp:taxon-name-part taxon-name-part-type="superfamily">Staphylinoidea</tp:taxon-name-part></tp:taxon-name>, <xref ref-type="bibr" rid="B21">Newton and Thayer (2005)</xref> proposed the transfer of <italic><tp:taxon-name><tp:taxon-name-part taxon-name-part-type="genus">Quedius</tp:taxon-name-part> <tp:taxon-name-part taxon-name-part-type="species">rubricollis</tp:taxon-name-part></tp:taxon-name></italic> Fauvel, 1878 to <italic><tp:taxon-name><tp:taxon-name-part taxon-name-part-type="genus">Quediopsis</tp:taxon-name-part></tp:taxon-name></italic> (albeit without explanation). Even though the genus-level systematics of free living <tp:taxon-name><tp:taxon-name-part taxon-name-part-type="subtribe">Amblyopinina</tp:taxon-name-part></tp:taxon-name> is not developed and difficult as we have recently stated (<xref ref-type="bibr" rid="B29">Solodovnikov and Jenkins Shaw 2016</xref>), <italic><tp:taxon-name><tp:taxon-name-part taxon-name-part-type="genus">Quediopsis</tp:taxon-name-part></tp:taxon-name></italic> is a very clear cut and easy to recognise genus. Until now, no more species have been described in the genus, but based on the study of extensive material we estimate at least 6 new species of <italic><tp:taxon-name><tp:taxon-name-part taxon-name-part-type="genus">Quediopsis</tp:taxon-name-part></tp:taxon-name></italic> which still need to be described from mainland Australia. The genus seems to also present in Tasmania, New Zealand and New Caledonia but this will be investigated further in our forthcoming generic revision of the subtribe. The weakly defined sinuate suture on the gula characteristic for the new species from <abbrev xmlns:xlink="http://www.w3.org/1999/xlink" xlink:title="Lord Howe Island" xlink:type="simple">LHI</abbrev> is also found in at least two undescribed species of <italic><tp:taxon-name><tp:taxon-name-part taxon-name-part-type="genus">Quediopsis</tp:taxon-name-part></tp:taxon-name></italic> from mainland Australia.</p></tp:treatment-sec><ref-list><ref id="B2"><mixed-citation xmlns:xlink="http://www.w3.org/1999/xlink" xlink:type="simple">
          <person-group><name name-style="western"><surname>Brunke</surname><given-names>A</given-names></name><name name-style="western"><surname>Solodovnikov</surname><given-names>A</given-names></name></person-group> (<year>2013</year>) <article-title><italic><tp:taxon-name><tp:taxon-name-part taxon-name-part-type="genus">Alesiella</tp:taxon-name-part></tp:taxon-name></italic> gen.n. and a newly discovered relict lineage of <tp:taxon-name><tp:taxon-name-part taxon-name-part-type="tribe">Staphylinini</tp:taxon-name-part></tp:taxon-name> (<tp:taxon-name><tp:taxon-name-part taxon-name-part-type="order">Coleoptera</tp:taxon-name-part></tp:taxon-name>: <tp:taxon-name><tp:taxon-name-part taxon-name-part-type="family">Staphylinidae</tp:taxon-name-part></tp:taxon-name>).</article-title> <source>Systematic Entomology</source> <volume>38</volume>(<issue>4</issue>): <fpage>689</fpage>–<lpage>707</lpage>. <ext-link xlink:type="simple" ext-link-type="doi" xlink:href="10.1111/syen.12021">https://doi.org/10.1111/syen.12021</ext-link></mixed-citation></ref><ref id="B21"><mixed-citation xmlns:xlink="http://www.w3.org/1999/xlink" xlink:type="simple">
          <person-group><name name-style="western"><surname>Newton</surname><given-names>A</given-names></name><name name-style="western"><surname>Thayer</surname><given-names>M</given-names></name></person-group> (<year>2005</year>) <source>Catalog of austral species of <tp:taxon-name><tp:taxon-name-part taxon-name-part-type="family">Staphylinidae</tp:taxon-name-part></tp:taxon-name> and other <tp:taxon-name><tp:taxon-name-part taxon-name-part-type="superfamily">Staphylinoidea</tp:taxon-name-part></tp:taxon-name></source>. <publisher-name>Field Museum of Natural History</publisher-name>, <publisher-loc>Chicago</publisher-loc>. <ext-link xlink:type="simple" ext-link-type="uri" xlink:href="http://archive.fieldmuseum.org/peet_staph/db_1b">http://archive.fieldmuseum.org/peet_staph/db_1b</ext-link>. html [<date-in-citation content-type="access-date">accession date: 2016 4 07</date-in-citation>]</mixed-citation></ref><ref id="B29"><mixed-citation xmlns:xlink="http://www.w3.org/1999/xlink" xlink:type="simple">
          <person-group><name name-style="western"><surname>Solodovnikov</surname><given-names>A</given-names></name><name name-style="western"><surname>Jenkins Shaw</surname><given-names>J</given-names></name></person-group> (<year>2016</year>) <article-title>Remarkable Australian rove beetle genus <italic><tp:taxon-name><tp:taxon-name-part taxon-name-part-type="genus">Myotyphlus</tp:taxon-name-part></tp:taxon-name></italic>: its cryptic diversity and significance for exploring mutualism among insects and mammals (<tp:taxon-name><tp:taxon-name-part taxon-name-part-type="order">Coleoptera</tp:taxon-name-part></tp:taxon-name>: <tp:taxon-name><tp:taxon-name-part taxon-name-part-type="family">Staphylinidae</tp:taxon-name-part></tp:taxon-name>: <tp:taxon-name><tp:taxon-name-part taxon-name-part-type="subfamily">Staphylininae</tp:taxon-name-part></tp:taxon-name>).</article-title> <source>Austral Entomology</source>. <ext-link xlink:type="simple" ext-link-type="doi" xlink:href="10.1111/aen.12233">https://doi.org/10.1111/aen.12233</ext-link></mixed-citation></ref></ref-list></tp:taxon-treatment>
