# Supplementary material for: Systematic and biogeographic review of the Staphylinini rove beetles of Lord Howe Island with description of new species and taxonomic changes (Coleoptera, Staphylinidae)
Source: Zookeys. 2016 Dec 7;(638):1–25. doi: 10.3897/zookeys.638.10883 (PMC5270741; doi:10.3897/zookeys.638.10883)
Supplement: XML Treatment for ‘Cafius’ gigas [file zookeys.638.10883-treatment6.xml]

<!DOCTYPE tp:taxon-treatment
  PUBLIC "-//TaxonX//DTD Taxonomic Treatment Publishing DTD v0 20100105//EN" "tax-treatment-NSO.dtd">
<tp:taxon-treatment xmlns:tp="http://www.plazi.org/taxpub"><tp:treatment-meta><kwd-group><label>Taxon classification</label><kwd><named-content content-type="kingdom">Animalia</named-content></kwd><kwd><named-content content-type="order">Coleoptera</named-content></kwd><kwd><named-content content-type="family">Staphylinidae</named-content></kwd></kwd-group><mixed-citation publication-type="journal"><person-group><name><surname>Shaw</surname><given-names>Josh Jenkins</given-names></name><name><surname>Solodovnikov</surname><given-names>Alexey</given-names></name></person-group><article-title>Systematic and biogeographic review of the <tp:taxon-name><tp:taxon-name-part taxon-name-part-type="tribe">Staphylinini</tp:taxon-name-part></tp:taxon-name> rove beetles of Lord Howe Island with description of new species and taxonomic changes (<tp:taxon-name><tp:taxon-name-part taxon-name-part-type="order">Coleoptera</tp:taxon-name-part></tp:taxon-name>, <tp:taxon-name><tp:taxon-name-part taxon-name-part-type="family">Staphylinidae</tp:taxon-name-part></tp:taxon-name>)</article-title><source>Zookeys</source><day>7</day><month>12</month><year>2016</year><volume>2016</volume><issue>638</issue><fpage>1</fpage><lpage>25</lpage><pub-id pub-id-type="doi">10.3897/zookeys.638.10883</pub-id></mixed-citation></tp:treatment-meta><tp:nomenclature><tp:taxon-name>‘<tp:taxon-name-part taxon-name-part-type="genus">Cafius</tp:taxon-name-part>’ <tp:taxon-name-part taxon-name-part-type="species">gigas</tp:taxon-name-part></tp:taxon-name><tp:taxon-authority>Lea, 1929</tp:taxon-authority><tp:nomenclature-citation-list><tp:nomenclature-citation><tp:taxon-name>
                      <tp:taxon-name-part taxon-name-part-type="genus">Cafius</tp:taxon-name-part> <tp:taxon-name-part taxon-name-part-type="species">gigas</tp:taxon-name-part></tp:taxon-name><comment>Lea, 1929</comment></tp:nomenclature-citation></tp:nomenclature-citation-list></tp:nomenclature><tp:treatment-sec sec-type="discussion" id="SECID0EIYAG"><title>Taxon discussion.</title><p>This large, wingless rove beetle is only known from the type series collected from Mount Lidgbird. Although the exact location on Mt. Lidgbird or the habitat where specimens were collected is unknown, <xref ref-type="bibr" rid="B19">Lea (1929)</xref> states that they were ‘not taken from sea beaches’. <italic><tp:taxon-name><tp:taxon-name-part taxon-name-part-type="genus">Cafius</tp:taxon-name-part> <tp:taxon-name-part taxon-name-part-type="species">gigas</tp:taxon-name-part></tp:taxon-name></italic> is now presumed to be extinct from Lord <!--PageBreak-->Howe Island due to predation by introduced rats early in the 20th century (<xref ref-type="bibr" rid="B6">Cassis et al. 2003</xref>; <xref ref-type="bibr" rid="B24">Priddel et al. 2003</xref>). The species is only represented by a handful of earlier collected specimens which are 130 years old. Based on our examination of morphology, <italic><tp:taxon-name><tp:taxon-name-part taxon-name-part-type="genus">Cafius</tp:taxon-name-part> <tp:taxon-name-part taxon-name-part-type="species">gigas</tp:taxon-name-part></tp:taxon-name></italic> does not belong to <italic><tp:taxon-name><tp:taxon-name-part taxon-name-part-type="genus">Cafius</tp:taxon-name-part></tp:taxon-name></italic>, or even the broader ‘<italic><tp:taxon-name><tp:taxon-name-part taxon-name-part-type="genus">Cafius</tp:taxon-name-part></tp:taxon-name></italic>-complex’ sensu <xref ref-type="bibr" rid="B17">Jeon et al (2012)</xref>. It seems to be a member of the Australian <italic><tp:taxon-name><tp:taxon-name-part taxon-name-part-type="genus">Hesperus</tp:taxon-name-part></tp:taxon-name></italic>-<italic><tp:taxon-name><tp:taxon-name-part taxon-name-part-type="genus">Actinus</tp:taxon-name-part></tp:taxon-name></italic>-<italic><tp:taxon-name><tp:taxon-name-part taxon-name-part-type="genus">Leucitus</tp:taxon-name-part></tp:taxon-name></italic> lineage of <tp:taxon-name><tp:taxon-name-part taxon-name-part-type="subtribe">Philonthina</tp:taxon-name-part></tp:taxon-name> where it may be sister or closely related to <italic><tp:taxon-name><tp:taxon-name-part taxon-name-part-type="genus">Hesperus</tp:taxon-name-part> <tp:taxon-name-part taxon-name-part-type="species">dolichoderes</tp:taxon-name-part></tp:taxon-name></italic> (Lea, 1925), a peculiar species also endemic for Lord Howe Island (see below). The fact that <italic><tp:taxon-name><tp:taxon-name-part taxon-name-part-type="genus">Cafius</tp:taxon-name-part> <tp:taxon-name-part taxon-name-part-type="species">gigas</tp:taxon-name-part></tp:taxon-name></italic> was collected from a non-coastal location (while all true <italic><tp:taxon-name><tp:taxon-name-part taxon-name-part-type="genus">Cafius</tp:taxon-name-part></tp:taxon-name></italic> are known exclusively from the sea shores) supports the morphology-based suggestion regarding its misplacement in that genus. A phylogenetic study where we are also attempting to extract DNA from <italic><tp:taxon-name><tp:taxon-name-part taxon-name-part-type="genus">Cafius</tp:taxon-name-part> <tp:taxon-name-part taxon-name-part-type="species">gigas</tp:taxon-name-part></tp:taxon-name></italic>, and where the formal transfer of that species to the proper genus will be implemented is currently in preparation.</p></tp:treatment-sec><ref-list><ref id="B19"><mixed-citation xmlns:xlink="http://www.w3.org/1999/xlink" xlink:type="simple">
          <person-group><name name-style="western"><surname>Lea</surname><given-names>A</given-names></name></person-group> (<year>1929</year>) <article-title>Notes on some miscellaneous <tp:taxon-name><tp:taxon-name-part taxon-name-part-type="order">Coleoptera</tp:taxon-name-part></tp:taxon-name>, with description of new species. Part VII.</article-title> <source>Transcations and Proceedings of the Royal Society of South Australia</source> <volume>53</volume>: <fpage>203</fpage>–<lpage>244</lpage>.</mixed-citation></ref><ref id="B6"><mixed-citation xmlns:xlink="http://www.w3.org/1999/xlink" xlink:type="simple">
          <person-group><name name-style="western"><surname>Cassis</surname><given-names>G</given-names></name><name name-style="western"><surname>Meades</surname><given-names>L</given-names></name><name name-style="western"><surname>Reid</surname><given-names>C</given-names></name><name name-style="western"><surname>Harris</surname><given-names>R</given-names></name><name name-style="western"><surname>Carter</surname><given-names>G</given-names></name><name name-style="western"><surname>Jeffreys</surname><given-names>E</given-names></name></person-group> (<year>2003</year>) <source>Lord Howe Island: Terrestrial Invertebrates Biodiversity and Conservation. A report prepared by the Australian Museum Centre for Biodiversity and Conservation Research for NSW National Parks and Wildlife Service</source>. <publisher-name>Australian Museum</publisher-name>, <publisher-loc>Sydney</publisher-loc>.</mixed-citation></ref><ref id="B24"><mixed-citation xmlns:xlink="http://www.w3.org/1999/xlink" xlink:type="simple">
          <person-group><name name-style="western"><surname>Priddel</surname><given-names>D</given-names></name><name name-style="western"><surname>Carlile</surname><given-names>N</given-names></name><name name-style="western"><surname>Humphrey</surname><given-names>M</given-names></name><name name-style="western"><surname>Fellenberg</surname><given-names>S</given-names></name><name name-style="western"><surname>Hiscox</surname><given-names>D</given-names></name></person-group> (<year>2003</year>) <article-title>Rediscovery of the ‘extinct’ Lord Howe Island stick- insect (<italic><tp:taxon-name><tp:taxon-name-part taxon-name-part-type="genus">Dryococelus</tp:taxon-name-part> <tp:taxon-name-part taxon-name-part-type="species">australis</tp:taxon-name-part></tp:taxon-name></italic> (Montrouzier)) (<tp:taxon-name><tp:taxon-name-part taxon-name-part-type="order">Phasmatodea</tp:taxon-name-part></tp:taxon-name>) and recommendations for its conservation.</article-title> <source>Biodiversity and Conservation</source> <volume>12</volume>: <fpage>1391</fpage>–<lpage>1403</lpage>. <ext-link xlink:type="simple" ext-link-type="doi" xlink:href="10.1023/A:1023625710011">https://doi.org/10.1023/A:1023625710011</ext-link></mixed-citation></ref><ref id="B17"><mixed-citation xmlns:xlink="http://www.w3.org/1999/xlink" xlink:type="simple">
          <person-group><name name-style="western"><surname>Jeon</surname><given-names>M</given-names></name><name name-style="western"><surname>Song</surname><given-names>J</given-names></name><name name-style="western"><surname>Ahn</surname><given-names>K</given-names></name></person-group> (<year>2012</year>) <article-title>Molecular phylogeny of the marine littoral genus <tp:taxon-name><tp:taxon-name-part taxon-name-part-type="genus">Cafius</tp:taxon-name-part></tp:taxon-name> (<tp:taxon-name><tp:taxon-name-part taxon-name-part-type="order">Coleoptera</tp:taxon-name-part></tp:taxon-name>: <tp:taxon-name><tp:taxon-name-part taxon-name-part-type="family">Staphylinidae</tp:taxon-name-part></tp:taxon-name>: <tp:taxon-name><tp:taxon-name-part taxon-name-part-type="subfamily">Staphylininae</tp:taxon-name-part></tp:taxon-name>) and implications for classification.</article-title> <source>Zoologica Scripta</source> <volume>41</volume>(<issue>2</issue>): <fpage>150</fpage>–<lpage>159</lpage>. <ext-link xlink:type="simple" ext-link-type="doi" xlink:href="10.1111/j.1463-6409.2011.00510.x">https://doi.org/10.1111/j.1463-6409.2011.00510.x</ext-link></mixed-citation></ref></ref-list></tp:taxon-treatment>
