# Supplementary material for: Systematic and biogeographic review of the Staphylinini rove beetles of Lord Howe Island with description of new species and taxonomic changes (Coleoptera, Staphylinidae)
Source: Zookeys. 2016 Dec 7;(638):1–25. doi: 10.3897/zookeys.638.10883 (PMC5270741; doi:10.3897/zookeys.638.10883)
Supplement: XML Treatment for Cafius nauticus [file zookeys.638.10883-treatment7.xml]

<!DOCTYPE tp:taxon-treatment
  PUBLIC "-//TaxonX//DTD Taxonomic Treatment Publishing DTD v0 20100105//EN" "tax-treatment-NSO.dtd">
<tp:taxon-treatment xmlns:tp="http://www.plazi.org/taxpub"><tp:treatment-meta><kwd-group><label>Taxon classification</label><kwd><named-content content-type="kingdom">Animalia</named-content></kwd><kwd><named-content content-type="order">Coleoptera</named-content></kwd><kwd><named-content content-type="family">Staphylinidae</named-content></kwd></kwd-group><mixed-citation publication-type="journal"><person-group><name><surname>Shaw</surname><given-names>Josh Jenkins</given-names></name><name><surname>Solodovnikov</surname><given-names>Alexey</given-names></name></person-group><article-title>Systematic and biogeographic review of the <tp:taxon-name><tp:taxon-name-part taxon-name-part-type="tribe">Staphylinini</tp:taxon-name-part></tp:taxon-name> rove beetles of Lord Howe Island with description of new species and taxonomic changes (<tp:taxon-name><tp:taxon-name-part taxon-name-part-type="order">Coleoptera</tp:taxon-name-part></tp:taxon-name>, <tp:taxon-name><tp:taxon-name-part taxon-name-part-type="family">Staphylinidae</tp:taxon-name-part></tp:taxon-name>)</article-title><source>Zookeys</source><day>7</day><month>12</month><year>2016</year><volume>2016</volume><issue>638</issue><fpage>1</fpage><lpage>25</lpage><pub-id pub-id-type="doi">10.3897/zookeys.638.10883</pub-id></mixed-citation></tp:treatment-meta><tp:nomenclature><tp:taxon-name>
                  <tp:taxon-name-part taxon-name-part-type="genus">Cafius</tp:taxon-name-part>
                  <tp:taxon-name-part taxon-name-part-type="species">nauticus</tp:taxon-name-part>
                </tp:taxon-name><tp:taxon-authority>(Fairmaire, 1849)</tp:taxon-authority><tp:nomenclature-citation-list><tp:nomenclature-citation><tp:taxon-name>
                      <tp:taxon-name-part taxon-name-part-type="genus">Philonthus</tp:taxon-name-part> <tp:taxon-name-part taxon-name-part-type="species">nauticus</tp:taxon-name-part></tp:taxon-name><comment>Fairmaire, 1849</comment></tp:nomenclature-citation></tp:nomenclature-citation-list></tp:nomenclature><tp:treatment-sec sec-type="discussion" id="SECID0EM4AG"><title>Taxon discussion.</title><p>
                  <italic><tp:taxon-name><tp:taxon-name-part taxon-name-part-type="genus">Cafius</tp:taxon-name-part> <tp:taxon-name-part taxon-name-part-type="species">nauticus</tp:taxon-name-part></tp:taxon-name></italic> was originally described in the genus <italic><tp:taxon-name><tp:taxon-name-part taxon-name-part-type="genus">Philonthus</tp:taxon-name-part></tp:taxon-name></italic> from Tahiti (<xref ref-type="bibr" rid="B13">Fairmaire 1849</xref>) and was later moved to <italic><tp:taxon-name><tp:taxon-name-part taxon-name-part-type="genus">Cafius</tp:taxon-name-part></tp:taxon-name></italic> by <xref ref-type="bibr" rid="B14">Fauvel (1874)</xref>. <italic><tp:taxon-name><tp:taxon-name-part taxon-name-part-type="genus">Cafius</tp:taxon-name-part> <tp:taxon-name-part taxon-name-part-type="species">nauticus</tp:taxon-name-part></tp:taxon-name></italic> was first reported from Australia by <xref ref-type="bibr" rid="B15">Fauvel (1903)</xref> and later <xref ref-type="bibr" rid="B18">Lea (1925)</xref>, somewhat unclearly, suggested that <italic><tp:taxon-name><tp:taxon-name-part taxon-name-part-type="genus">Cafius</tp:taxon-name-part> <tp:taxon-name-part taxon-name-part-type="species">nauticus</tp:taxon-name-part></tp:taxon-name></italic> was introduced to Lord Howe Island. In the phylogeny of <xref ref-type="bibr" rid="B17">Jeon et al. (2012)</xref>, <italic><tp:taxon-name><tp:taxon-name-part taxon-name-part-type="genus">Cafius</tp:taxon-name-part> <tp:taxon-name-part taxon-name-part-type="species">nauticus</tp:taxon-name-part></tp:taxon-name></italic> was based on a specimen from Australia and it was resolved as a sister group to the genus <italic><tp:taxon-name><tp:taxon-name-part taxon-name-part-type="genus">Phucobius</tp:taxon-name-part></tp:taxon-name></italic>, with <italic><tp:taxon-name><tp:taxon-name-part taxon-name-part-type="genus">Cafius</tp:taxon-name-part> <tp:taxon-name-part taxon-name-part-type="species">vestitus</tp:taxon-name-part></tp:taxon-name></italic> Sharp, 1874 sister to the clade (<italic><tp:taxon-name><tp:taxon-name-part taxon-name-part-type="genus">Cafius</tp:taxon-name-part> <tp:taxon-name-part taxon-name-part-type="species">nauticus</tp:taxon-name-part></tp:taxon-name></italic> + <italic><tp:taxon-name><tp:taxon-name-part taxon-name-part-type="genus">Phucobius</tp:taxon-name-part></tp:taxon-name></italic>). Undoubtedly <italic><tp:taxon-name><tp:taxon-name-part taxon-name-part-type="genus">Cafius</tp:taxon-name-part> <tp:taxon-name-part taxon-name-part-type="species">nauticus</tp:taxon-name-part></tp:taxon-name></italic> belongs to the ‘<italic><tp:taxon-name><tp:taxon-name-part taxon-name-part-type="genus">Cafius</tp:taxon-name-part></tp:taxon-name></italic>-complex’ sensu <xref ref-type="bibr" rid="B17">Jeon et al. (2012)</xref> where, however, it was not assigned to any of the species groups but classified as <italic>incertae sedis</italic>. It is a wide-spread species known from Hawaii, Japan, China, Taiwan, Society Islands, Austral Islands, Samoa, Fiji, New Caledonia, Australia, Indonesia, Singapore, Sri Lanka, Madagascar, Seychelles, Mascarene Islands, Yemen, Eritrea, Djibouti, Somalia, Mauritius, Reunion, Rodriguez and, as an introduction, from Greece (<xref ref-type="bibr" rid="B21">Newton and Thayer 2005</xref>).</p></tp:treatment-sec><ref-list><ref id="B13"><mixed-citation xmlns:xlink="http://www.w3.org/1999/xlink" xlink:type="simple">
          <person-group><name name-style="western"><surname>Fairmaire</surname><given-names>L</given-names></name></person-group> (<year>1849</year>) <article-title>Essai sur les Coléoptères de la Polynésie.</article-title> <source>Revue et Magasin de Zoologie</source> (<volume-series>2</volume-series>) <volume>1</volume>: <fpage>277</fpage>–<lpage>291</lpage>.</mixed-citation></ref><ref id="B14"><mixed-citation xmlns:xlink="http://www.w3.org/1999/xlink" xlink:type="simple">
          <person-group><name name-style="western"><surname>Fauvel</surname><given-names>A</given-names></name></person-group> (<year>1874</year>) <article-title>Les Staphylinides de la Nouvelle-Calédonie.</article-title> <source>Anales de la Société Entomologique de France</source> (<volume-series>5</volume-series>) <volume>4</volume>: <fpage>432</fpage>–<lpage>438</lpage>.</mixed-citation></ref><ref id="B15"><mixed-citation xmlns:xlink="http://www.w3.org/1999/xlink" xlink:type="simple">
          <person-group><name name-style="western"><surname>Fauvel</surname><given-names>A</given-names></name></person-group> (<year>1903</year>) <article-title>Faune analytique des Coléoptères de la Nouvelle-Calédonie.</article-title> <source>Revue d’Entomologie</source> <volume>22</volume>: <fpage>203</fpage>–<lpage>378</lpage>.</mixed-citation></ref><ref id="B18"><mixed-citation xmlns:xlink="http://www.w3.org/1999/xlink" xlink:type="simple">
          <person-group><name name-style="western"><surname>Lea</surname><given-names>A</given-names></name></person-group> (<year>1925</year>) <article-title>On Australian <tp:taxon-name><tp:taxon-name-part taxon-name-part-type="family">Staphylinidae</tp:taxon-name-part></tp:taxon-name> (<tp:taxon-name><tp:taxon-name-part taxon-name-part-type="order">Coleoptera</tp:taxon-name-part></tp:taxon-name>) Part II.</article-title> <source>Transactions of the Royal Society of South Australia</source> <volume>49</volume>: <fpage>213</fpage>–<lpage>253</lpage>.</mixed-citation></ref><ref id="B17"><mixed-citation xmlns:xlink="http://www.w3.org/1999/xlink" xlink:type="simple">
          <person-group><name name-style="western"><surname>Jeon</surname><given-names>M</given-names></name><name name-style="western"><surname>Song</surname><given-names>J</given-names></name><name name-style="western"><surname>Ahn</surname><given-names>K</given-names></name></person-group> (<year>2012</year>) <article-title>Molecular phylogeny of the marine littoral genus <tp:taxon-name><tp:taxon-name-part taxon-name-part-type="genus">Cafius</tp:taxon-name-part></tp:taxon-name> (<tp:taxon-name><tp:taxon-name-part taxon-name-part-type="order">Coleoptera</tp:taxon-name-part></tp:taxon-name>: <tp:taxon-name><tp:taxon-name-part taxon-name-part-type="family">Staphylinidae</tp:taxon-name-part></tp:taxon-name>: <tp:taxon-name><tp:taxon-name-part taxon-name-part-type="subfamily">Staphylininae</tp:taxon-name-part></tp:taxon-name>) and implications for classification.</article-title> <source>Zoologica Scripta</source> <volume>41</volume>(<issue>2</issue>): <fpage>150</fpage>–<lpage>159</lpage>. <ext-link xlink:type="simple" ext-link-type="doi" xlink:href="10.1111/j.1463-6409.2011.00510.x">https://doi.org/10.1111/j.1463-6409.2011.00510.x</ext-link></mixed-citation></ref><ref id="B21"><mixed-citation xmlns:xlink="http://www.w3.org/1999/xlink" xlink:type="simple">
          <person-group><name name-style="western"><surname>Newton</surname><given-names>A</given-names></name><name name-style="western"><surname>Thayer</surname><given-names>M</given-names></name></person-group> (<year>2005</year>) <source>Catalog of austral species of <tp:taxon-name><tp:taxon-name-part taxon-name-part-type="family">Staphylinidae</tp:taxon-name-part></tp:taxon-name> and other <tp:taxon-name><tp:taxon-name-part taxon-name-part-type="superfamily">Staphylinoidea</tp:taxon-name-part></tp:taxon-name></source>. <publisher-name>Field Museum of Natural History</publisher-name>, <publisher-loc>Chicago</publisher-loc>. <ext-link xlink:type="simple" ext-link-type="uri" xlink:href="http://archive.fieldmuseum.org/peet_staph/db_1b">http://archive.fieldmuseum.org/peet_staph/db_1b</ext-link>. html [<date-in-citation content-type="access-date">accession date: 2016 4 07</date-in-citation>]</mixed-citation></ref></ref-list></tp:taxon-treatment>
