# Supplementary material for: Systematic and biogeographic review of the Staphylinini rove beetles of Lord Howe Island with description of new species and taxonomic changes (Coleoptera, Staphylinidae)
Source: Zookeys. 2016 Dec 7;(638):1–25. doi: 10.3897/zookeys.638.10883 (PMC5270741; doi:10.3897/zookeys.638.10883)
Supplement: XML Treatment for Cafius sabulosus [file zookeys.638.10883-treatment8.xml]

<!DOCTYPE tp:taxon-treatment
  PUBLIC "-//TaxonX//DTD Taxonomic Treatment Publishing DTD v0 20100105//EN" "tax-treatment-NSO.dtd">
<tp:taxon-treatment xmlns:tp="http://www.plazi.org/taxpub"><tp:treatment-meta><kwd-group><label>Taxon classification</label><kwd><named-content content-type="kingdom">Animalia</named-content></kwd><kwd><named-content content-type="order">Coleoptera</named-content></kwd><kwd><named-content content-type="family">Staphylinidae</named-content></kwd></kwd-group><mixed-citation publication-type="journal"><person-group><name><surname>Shaw</surname><given-names>Josh Jenkins</given-names></name><name><surname>Solodovnikov</surname><given-names>Alexey</given-names></name></person-group><article-title>Systematic and biogeographic review of the <tp:taxon-name><tp:taxon-name-part taxon-name-part-type="tribe">Staphylinini</tp:taxon-name-part></tp:taxon-name> rove beetles of Lord Howe Island with description of new species and taxonomic changes (<tp:taxon-name><tp:taxon-name-part taxon-name-part-type="order">Coleoptera</tp:taxon-name-part></tp:taxon-name>, <tp:taxon-name><tp:taxon-name-part taxon-name-part-type="family">Staphylinidae</tp:taxon-name-part></tp:taxon-name>)</article-title><source>Zookeys</source><day>7</day><month>12</month><year>2016</year><volume>2016</volume><issue>638</issue><fpage>1</fpage><lpage>25</lpage><pub-id pub-id-type="doi">10.3897/zookeys.638.10883</pub-id></mixed-citation></tp:treatment-meta><tp:nomenclature><tp:taxon-name>
                  <tp:taxon-name-part taxon-name-part-type="genus">Cafius</tp:taxon-name-part>
                  <tp:taxon-name-part taxon-name-part-type="species">sabulosus</tp:taxon-name-part>
                </tp:taxon-name><tp:taxon-authority>Fauvel 1877</tp:taxon-authority></tp:nomenclature><tp:treatment-sec sec-type="discussion" id="SECID0EZCBG"><title>Taxon discussion.</title><p>
                  <italic><tp:taxon-name><tp:taxon-name-part taxon-name-part-type="genus">Cafius</tp:taxon-name-part> <tp:taxon-name-part taxon-name-part-type="species">sabulosus</tp:taxon-name-part></tp:taxon-name></italic> was originally described from Sydney, Australia. In the phylogeny of <xref ref-type="bibr" rid="B17">Jeon et al. (2012)</xref>, <italic><tp:taxon-name><tp:taxon-name-part taxon-name-part-type="genus">Cafius</tp:taxon-name-part> <tp:taxon-name-part taxon-name-part-type="species">sabulosus</tp:taxon-name-part></tp:taxon-name></italic> was based on a specimen from Australia and formed a monophyletic group with <italic><tp:taxon-name><tp:taxon-name-part taxon-name-part-type="genus">Cafius</tp:taxon-name-part> <tp:taxon-name-part taxon-name-part-type="species">algophilus</tp:taxon-name-part></tp:taxon-name></italic> Broun, 1894 from New Zealand. Similarly with <italic><tp:taxon-name><tp:taxon-name-part taxon-name-part-type="genus">Cafius</tp:taxon-name-part> <tp:taxon-name-part taxon-name-part-type="species">nauticus</tp:taxon-name-part></tp:taxon-name></italic> (see above), in the revised classification of <xref ref-type="bibr" rid="B17">Jeon et al. (2012)</xref> <italic><tp:taxon-name><tp:taxon-name-part taxon-name-part-type="genus">Cafius</tp:taxon-name-part> <tp:taxon-name-part taxon-name-part-type="species">sabulosus</tp:taxon-name-part></tp:taxon-name></italic> and <italic><tp:taxon-name><tp:taxon-name-part taxon-name-part-type="genus">Cafius</tp:taxon-name-part> <tp:taxon-name-part taxon-name-part-type="species">algophilus</tp:taxon-name-part></tp:taxon-name></italic> were placed as <italic>incertae sedis</italic> within the ‘<italic><tp:taxon-name><tp:taxon-name-part taxon-name-part-type="genus">Cafius</tp:taxon-name-part></tp:taxon-name></italic>-complex’. According to <xref ref-type="bibr" rid="B21">Newton and Thayer (2005)</xref> <italic><tp:taxon-name><tp:taxon-name-part taxon-name-part-type="genus">Cafius</tp:taxon-name-part> <tp:taxon-name-part taxon-name-part-type="species">sabulosus</tp:taxon-name-part></tp:taxon-name></italic> is also <!--PageBreak-->recorded from Queensland, New South Wales, Victoria, Tasmania, South Australia and Lord Howe Island.</p></tp:treatment-sec><ref-list><ref id="B17"><mixed-citation xmlns:xlink="http://www.w3.org/1999/xlink" xlink:type="simple">
          <person-group><name name-style="western"><surname>Jeon</surname><given-names>M</given-names></name><name name-style="western"><surname>Song</surname><given-names>J</given-names></name><name name-style="western"><surname>Ahn</surname><given-names>K</given-names></name></person-group> (<year>2012</year>) <article-title>Molecular phylogeny of the marine littoral genus <tp:taxon-name><tp:taxon-name-part taxon-name-part-type="genus">Cafius</tp:taxon-name-part></tp:taxon-name> (<tp:taxon-name><tp:taxon-name-part taxon-name-part-type="order">Coleoptera</tp:taxon-name-part></tp:taxon-name>: <tp:taxon-name><tp:taxon-name-part taxon-name-part-type="family">Staphylinidae</tp:taxon-name-part></tp:taxon-name>: <tp:taxon-name><tp:taxon-name-part taxon-name-part-type="subfamily">Staphylininae</tp:taxon-name-part></tp:taxon-name>) and implications for classification.</article-title> <source>Zoologica Scripta</source> <volume>41</volume>(<issue>2</issue>): <fpage>150</fpage>–<lpage>159</lpage>. <ext-link xlink:type="simple" ext-link-type="doi" xlink:href="10.1111/j.1463-6409.2011.00510.x">https://doi.org/10.1111/j.1463-6409.2011.00510.x</ext-link></mixed-citation></ref><ref id="B21"><mixed-citation xmlns:xlink="http://www.w3.org/1999/xlink" xlink:type="simple">
          <person-group><name name-style="western"><surname>Newton</surname><given-names>A</given-names></name><name name-style="western"><surname>Thayer</surname><given-names>M</given-names></name></person-group> (<year>2005</year>) <source>Catalog of austral species of <tp:taxon-name><tp:taxon-name-part taxon-name-part-type="family">Staphylinidae</tp:taxon-name-part></tp:taxon-name> and other <tp:taxon-name><tp:taxon-name-part taxon-name-part-type="superfamily">Staphylinoidea</tp:taxon-name-part></tp:taxon-name></source>. <publisher-name>Field Museum of Natural History</publisher-name>, <publisher-loc>Chicago</publisher-loc>. <ext-link xlink:type="simple" ext-link-type="uri" xlink:href="http://archive.fieldmuseum.org/peet_staph/db_1b">http://archive.fieldmuseum.org/peet_staph/db_1b</ext-link>. html [<date-in-citation content-type="access-date">accession date: 2016 4 07</date-in-citation>]</mixed-citation></ref></ref-list></tp:taxon-treatment>
