# Supplementary material for: Systematic and biogeographic review of the Staphylinini rove beetles of Lord Howe Island with description of new species and taxonomic changes (Coleoptera, Staphylinidae)
Source: Zookeys. 2016 Dec 7;(638):1–25. doi: 10.3897/zookeys.638.10883 (PMC5270741; doi:10.3897/zookeys.638.10883)
Supplement: XML Treatment for Philonthus antipodum [file zookeys.638.10883-treatment9.xml]

<!DOCTYPE tp:taxon-treatment
  PUBLIC "-//TaxonX//DTD Taxonomic Treatment Publishing DTD v0 20100105//EN" "tax-treatment-NSO.dtd">
<tp:taxon-treatment xmlns:tp="http://www.plazi.org/taxpub"><tp:treatment-meta><kwd-group><label>Taxon classification</label><kwd><named-content content-type="kingdom">Animalia</named-content></kwd><kwd><named-content content-type="order">Coleoptera</named-content></kwd><kwd><named-content content-type="family">Staphylinidae</named-content></kwd></kwd-group><mixed-citation publication-type="journal"><person-group><name><surname>Shaw</surname><given-names>Josh Jenkins</given-names></name><name><surname>Solodovnikov</surname><given-names>Alexey</given-names></name></person-group><article-title>Systematic and biogeographic review of the <tp:taxon-name><tp:taxon-name-part taxon-name-part-type="tribe">Staphylinini</tp:taxon-name-part></tp:taxon-name> rove beetles of Lord Howe Island with description of new species and taxonomic changes (<tp:taxon-name><tp:taxon-name-part taxon-name-part-type="order">Coleoptera</tp:taxon-name-part></tp:taxon-name>, <tp:taxon-name><tp:taxon-name-part taxon-name-part-type="family">Staphylinidae</tp:taxon-name-part></tp:taxon-name>)</article-title><source>Zookeys</source><day>7</day><month>12</month><year>2016</year><volume>2016</volume><issue>638</issue><fpage>1</fpage><lpage>25</lpage><pub-id pub-id-type="doi">10.3897/zookeys.638.10883</pub-id></mixed-citation></tp:treatment-meta><tp:nomenclature><tp:taxon-name>
                  <tp:taxon-name-part taxon-name-part-type="genus">Philonthus</tp:taxon-name-part>
                  <tp:taxon-name-part taxon-name-part-type="species">antipodum</tp:taxon-name-part>
                </tp:taxon-name><tp:taxon-authority>Fauvel, 1877</tp:taxon-authority></tp:nomenclature><tp:treatment-sec sec-type="discussion" id="SECID0EIHBG"><title>Taxon discussion.</title><p>
                  <italic><tp:taxon-name><tp:taxon-name-part taxon-name-part-type="genus">Philonthus</tp:taxon-name-part> <tp:taxon-name-part taxon-name-part-type="species">antipodum</tp:taxon-name-part></tp:taxon-name></italic> was originally described from Victoria and Queensland in Australia. Subsequently, <xref ref-type="bibr" rid="B18">Lea (1925)</xref> reported the species from New South Wales, South Australia, West Australia and Lord Howe Island. Without a comprehensive global phylogenetic study of the genus <italic><tp:taxon-name><tp:taxon-name-part taxon-name-part-type="genus">Philonthus</tp:taxon-name-part></tp:taxon-name></italic>, which according to <xref ref-type="bibr" rid="B7">Chani-Posse (2013)</xref> and <xref ref-type="bibr" rid="B8">Chani-Posse et al. (in press)</xref> is not monophyletic, currently it is impossible to assess sister-group relationships of this species. Preliminary study of the photos of a syntype in the <abbrev xmlns:xlink="http://www.w3.org/1999/xlink" content-type="institution" xlink:title="Natural History Museum, London (R. Booth, M. Barclay)" id="ABBRID0ELIBG" xlink:type="simple">BMNH</abbrev> suggests <italic><tp:taxon-name><tp:taxon-name-part taxon-name-part-type="genus">Philonthus</tp:taxon-name-part> <tp:taxon-name-part taxon-name-part-type="species">antipodum</tp:taxon-name-part></tp:taxon-name></italic> may be closely related to or most likely a synonym of <italic><tp:taxon-name><tp:taxon-name-part taxon-name-part-type="genus">Philonthus</tp:taxon-name-part> <tp:taxon-name-part taxon-name-part-type="species">umbratilis</tp:taxon-name-part></tp:taxon-name></italic> (Gravenhorst, 1802), a European species which is already known as adventive in New Zealand (<xref ref-type="bibr" rid="B28">Solodovnikov and Brunke 2016</xref>). Without examination of the rest of the type material of <italic><tp:taxon-name><tp:taxon-name-part taxon-name-part-type="genus">Philonthus</tp:taxon-name-part> <tp:taxon-name-part taxon-name-part-type="species">antipodum</tp:taxon-name-part></tp:taxon-name></italic> at Fauvel’s collection in Brussels here we refrain from implementing a new synonymy. Also, material of that species from mainland Australia and Lord Howe Island, even though it superficially looks conspecific, remains to be carefully compared including genitalia dissections.</p></tp:treatment-sec><ref-list><ref id="B18"><mixed-citation xmlns:xlink="http://www.w3.org/1999/xlink" xlink:type="simple">
          <person-group><name name-style="western"><surname>Lea</surname><given-names>A</given-names></name></person-group> (<year>1925</year>) <article-title>On Australian <tp:taxon-name><tp:taxon-name-part taxon-name-part-type="family">Staphylinidae</tp:taxon-name-part></tp:taxon-name> (<tp:taxon-name><tp:taxon-name-part taxon-name-part-type="order">Coleoptera</tp:taxon-name-part></tp:taxon-name>) Part II.</article-title> <source>Transactions of the Royal Society of South Australia</source> <volume>49</volume>: <fpage>213</fpage>–<lpage>253</lpage>.</mixed-citation></ref><ref id="B7"><mixed-citation xmlns:xlink="http://www.w3.org/1999/xlink" xlink:type="simple">
          <person-group><name name-style="western"><surname>Chani-Posse</surname><given-names>M</given-names></name></person-group> (<year>2013</year>) <article-title>Towards a natural classification of the subtribe <tp:taxon-name><tp:taxon-name-part taxon-name-part-type="subtribe">Philonthina</tp:taxon-name-part></tp:taxon-name> (<tp:taxon-name><tp:taxon-name-part taxon-name-part-type="order">Coleoptera</tp:taxon-name-part></tp:taxon-name>: <tp:taxon-name><tp:taxon-name-part taxon-name-part-type="family">Staphylinidae</tp:taxon-name-part></tp:taxon-name>: <tp:taxon-name><tp:taxon-name-part taxon-name-part-type="tribe">Staphylinini</tp:taxon-name-part></tp:taxon-name>): a phylogenetic analysis of the Neotropical genera.</article-title> <source>Systematic Entomology</source> <volume>38</volume>(<issue>2</issue>): <fpage>390</fpage>–<lpage>406</lpage>. <ext-link xlink:type="simple" ext-link-type="doi" xlink:href="10.1111/syen.12003">https://doi.org/10.1111/syen.12003</ext-link></mixed-citation></ref><ref id="B8"><mixed-citation xmlns:xlink="http://www.w3.org/1999/xlink" xlink:type="simple">
          <person-group><name name-style="western"><surname>Chani-Posse</surname><given-names>M</given-names></name><name name-style="western"><surname>Brunke</surname><given-names>A</given-names></name><name name-style="western"><surname>Chatzimanolis</surname><given-names>S</given-names></name><name name-style="western"><surname>Schillhammer</surname><given-names>H</given-names></name><name name-style="western"><surname>Solodovnikov</surname><given-names>A</given-names></name></person-group> (<year>in press</year>) <article-title>Phylogeny of the hyper-diverse rove beetle subtribe <tp:taxon-name><tp:taxon-name-part taxon-name-part-type="subtribe">Philonthina</tp:taxon-name-part></tp:taxon-name> with implications for classification of the tribe <tp:taxon-name><tp:taxon-name-part taxon-name-part-type="tribe">Staphylinini</tp:taxon-name-part></tp:taxon-name> (<tp:taxon-name><tp:taxon-name-part taxon-name-part-type="order">Coleoptera</tp:taxon-name-part></tp:taxon-name>: <tp:taxon-name><tp:taxon-name-part taxon-name-part-type="family">Staphylinidae</tp:taxon-name-part></tp:taxon-name>).</article-title> <source>Cladistics</source>.</mixed-citation></ref><ref id="B28"><mixed-citation xmlns:xlink="http://www.w3.org/1999/xlink" xlink:type="simple">
          <person-group><name name-style="western"><surname>Solodovnikov</surname><given-names>A</given-names></name><name name-style="western"><surname>Brunke</surname><given-names>A</given-names></name></person-group> (<year>2016</year>) <article-title><italic><tp:taxon-name><tp:taxon-name-part taxon-name-part-type="genus">Cafioquedus</tp:taxon-name-part> <tp:taxon-name-part taxon-name-part-type="species">gularis</tp:taxon-name-part></tp:taxon-name></italic> Sharp, 1886 and other poorly understood <tp:taxon-name><tp:taxon-name-part taxon-name-part-type="tribe">Staphylinini</tp:taxon-name-part></tp:taxon-name>: a review of the New Zealand fauna of the tribe with discussion of its potential for biogeography (<tp:taxon-name><tp:taxon-name-part taxon-name-part-type="class">Insecta</tp:taxon-name-part></tp:taxon-name>: <tp:taxon-name><tp:taxon-name-part taxon-name-part-type="order">Coleoptera</tp:taxon-name-part></tp:taxon-name>: <tp:taxon-name><tp:taxon-name-part taxon-name-part-type="family">Staphylinidae</tp:taxon-name-part></tp:taxon-name>).</article-title> <source>New Zealand Entomologist</source> <volume>39</volume>(<issue>1</issue>): <fpage>40</fpage>–<lpage>61</lpage>. <ext-link xlink:type="simple" ext-link-type="doi" xlink:href="10.1080/00779962.2015.1076595">https://doi.org/10.1080/00779962.2015.1076595</ext-link></mixed-citation></ref></ref-list></tp:taxon-treatment>
