# Supplementary material for: Systematic and biogeographic review of the Staphylinini rove beetles of Lord Howe Island with description of new species and taxonomic changes (Coleoptera, Staphylinidae)
Source: Zookeys. 2016 Dec 7;(638):1–25. doi: 10.3897/zookeys.638.10883 (PMC5270741; doi:10.3897/zookeys.638.10883)
Supplement: XML Treatment for Hesperus dolichoderes [file zookeys.638.10883-treatment10.xml]

<!DOCTYPE tp:taxon-treatment
  PUBLIC "-//TaxonX//DTD Taxonomic Treatment Publishing DTD v0 20100105//EN" "tax-treatment-NSO.dtd">
<tp:taxon-treatment xmlns:tp="http://www.plazi.org/taxpub"><tp:treatment-meta><kwd-group><label>Taxon classification</label><kwd><named-content content-type="kingdom">Animalia</named-content></kwd><kwd><named-content content-type="order">Coleoptera</named-content></kwd><kwd><named-content content-type="family">Staphylinidae</named-content></kwd></kwd-group><mixed-citation publication-type="journal"><person-group><name><surname>Shaw</surname><given-names>Josh Jenkins</given-names></name><name><surname>Solodovnikov</surname><given-names>Alexey</given-names></name></person-group><article-title>Systematic and biogeographic review of the <tp:taxon-name><tp:taxon-name-part taxon-name-part-type="tribe">Staphylinini</tp:taxon-name-part></tp:taxon-name> rove beetles of Lord Howe Island with description of new species and taxonomic changes (<tp:taxon-name><tp:taxon-name-part taxon-name-part-type="order">Coleoptera</tp:taxon-name-part></tp:taxon-name>, <tp:taxon-name><tp:taxon-name-part taxon-name-part-type="family">Staphylinidae</tp:taxon-name-part></tp:taxon-name>)</article-title><source>Zookeys</source><day>7</day><month>12</month><year>2016</year><volume>2016</volume><issue>638</issue><fpage>1</fpage><lpage>25</lpage><pub-id pub-id-type="doi">10.3897/zookeys.638.10883</pub-id></mixed-citation></tp:treatment-meta><tp:nomenclature><tp:taxon-name>
                  <tp:taxon-name-part taxon-name-part-type="genus">Hesperus</tp:taxon-name-part>
                  <tp:taxon-name-part taxon-name-part-type="species">dolichoderes</tp:taxon-name-part>
                </tp:taxon-name><tp:taxon-authority>(Lea, 1925)</tp:taxon-authority><tp:taxon-status xmlns:xlink="http://www.w3.org/1999/xlink" xlink:type="simple">comb. n.</tp:taxon-status><tp:nomenclature-citation-list><tp:nomenclature-citation><tp:taxon-name>
                      <tp:taxon-name-part taxon-name-part-type="genus">Philonthus</tp:taxon-name-part> <tp:taxon-name-part taxon-name-part-type="species">dolichoderes</tp:taxon-name-part></tp:taxon-name><comment>Lea, 1925</comment></tp:nomenclature-citation></tp:nomenclature-citation-list></tp:nomenclature><tp:treatment-sec sec-type="discussion" id="SECID0EJLBG"><title>Taxon discussion.</title><p>This species was originally described in the genus <italic><tp:taxon-name><tp:taxon-name-part taxon-name-part-type="genus">Philonthus</tp:taxon-name-part></tp:taxon-name></italic> (<xref ref-type="bibr" rid="B18">Lea 1925</xref>) where it was still listed in the printed catalogue by <xref ref-type="bibr" rid="B16">Herman (2001)</xref>. Recently <xref ref-type="bibr" rid="B21">Newton and Thayer (2005)</xref> proposed the new combination <italic><tp:taxon-name><tp:taxon-name-part taxon-name-part-type="genus">Hesperus</tp:taxon-name-part> <tp:taxon-name-part taxon-name-part-type="species">dolichoderes</tp:taxon-name-part></tp:taxon-name></italic> (Lea, 1925) in their online database. They are credited for the taxonomic change that we here confirm and formally implement in printed publication. Despite <italic><tp:taxon-name><tp:taxon-name-part taxon-name-part-type="genus">Philonthus</tp:taxon-name-part></tp:taxon-name></italic> and <italic><tp:taxon-name><tp:taxon-name-part taxon-name-part-type="genus">Hesperus</tp:taxon-name-part></tp:taxon-name></italic> not being monophyletic (<xref ref-type="bibr" rid="B7">Chani-Posse 2013</xref>; <xref ref-type="bibr" rid="B8">Chani-Posse et al. in press</xref>), <italic><tp:taxon-name><tp:taxon-name-part taxon-name-part-type="genus">Hesperus</tp:taxon-name-part> <tp:taxon-name-part taxon-name-part-type="species">dolichoderes</tp:taxon-name-part></tp:taxon-name></italic> is clearly a part of the <italic><tp:taxon-name><tp:taxon-name-part taxon-name-part-type="genus">Hesperus</tp:taxon-name-part></tp:taxon-name></italic>-<italic><tp:taxon-name><tp:taxon-name-part taxon-name-part-type="genus">Actinus</tp:taxon-name-part></tp:taxon-name></italic>- <italic><tp:taxon-name><tp:taxon-name-part taxon-name-part-type="genus">Leucitus</tp:taxon-name-part></tp:taxon-name></italic>-<italic><tp:taxon-name><tp:taxon-name-part taxon-name-part-type="genus">Peucoglyphus</tp:taxon-name-part></tp:taxon-name></italic> lineage of the Asian and Australo-Pacific region. Like many taxa in that lineage, <italic><tp:taxon-name><tp:taxon-name-part taxon-name-part-type="genus">Hesperus</tp:taxon-name-part> <tp:taxon-name-part taxon-name-part-type="species">dolichoderes</tp:taxon-name-part></tp:taxon-name></italic> has a characteristically tube-like aedeagus with highly reduced paramere, a feature not characteristic to any lineage of a polyphyletic <italic><tp:taxon-name><tp:taxon-name-part taxon-name-part-type="genus">Philonthus</tp:taxon-name-part></tp:taxon-name></italic>. Until large scale revisions of both <italic><tp:taxon-name><tp:taxon-name-part taxon-name-part-type="genus">Philonthus</tp:taxon-name-part></tp:taxon-name></italic> and <italic><tp:taxon-name><tp:taxon-name-part taxon-name-part-type="genus">Hesperus</tp:taxon-name-part></tp:taxon-name></italic> complexes are carried out, <italic><tp:taxon-name><tp:taxon-name-part taxon-name-part-type="genus">Philonthus</tp:taxon-name-part> <tp:taxon-name-part taxon-name-part-type="species">dolichoderes</tp:taxon-name-part></tp:taxon-name></italic> is moved to <italic><tp:taxon-name><tp:taxon-name-part taxon-name-part-type="genus">Hesperus</tp:taxon-name-part></tp:taxon-name></italic> even though this species is rather characteristic with unusually de<!--PageBreak-->pigmented brownish body, brachyptery and smaller eyes presumably adaptations to island inhabitation. Usually <italic><tp:taxon-name><tp:taxon-name-part taxon-name-part-type="genus">Hesperus</tp:taxon-name-part></tp:taxon-name></italic> and related listed genera of that complex are well pigmented and often brightly coloured species with well developed eyes and hind wings. In spite of the peculiar habitus of <italic><tp:taxon-name><tp:taxon-name-part taxon-name-part-type="genus">Hesperus</tp:taxon-name-part> <tp:taxon-name-part taxon-name-part-type="species">dolichoderes</tp:taxon-name-part></tp:taxon-name></italic>, its overall morphology does not conflict with the current broad and loose definition of <italic><tp:taxon-name><tp:taxon-name-part taxon-name-part-type="genus">Hesperus</tp:taxon-name-part></tp:taxon-name></italic>. As mentioned above, <italic><tp:taxon-name><tp:taxon-name-part taxon-name-part-type="genus">Hesperus</tp:taxon-name-part> <tp:taxon-name-part taxon-name-part-type="species">dolichoderes</tp:taxon-name-part></tp:taxon-name></italic> and <tp:taxon-name>‘<tp:taxon-name-part taxon-name-part-type="genus">Cafius</tp:taxon-name-part>’ <tp:taxon-name-part taxon-name-part-type="species">gigas</tp:taxon-name-part></tp:taxon-name> Lea, 1929 seem to be sister or at least closely related taxa, and both species will be treated in detail in a separate paper that is in preparation. The majority of <italic><tp:taxon-name><tp:taxon-name-part taxon-name-part-type="genus">Hesperus</tp:taxon-name-part> <tp:taxon-name-part taxon-name-part-type="species">dolichoderes</tp:taxon-name-part></tp:taxon-name></italic> specimens studied by us were collected from Mount Gower by pitfalls traps. The species is endemic to <abbrev xmlns:xlink="http://www.w3.org/1999/xlink" xlink:title="Lord Howe Island" xlink:type="simple">LHI</abbrev>.</p></tp:treatment-sec><ref-list><ref id="B18"><mixed-citation xmlns:xlink="http://www.w3.org/1999/xlink" xlink:type="simple">
          <person-group><name name-style="western"><surname>Lea</surname><given-names>A</given-names></name></person-group> (<year>1925</year>) <article-title>On Australian <tp:taxon-name><tp:taxon-name-part taxon-name-part-type="family">Staphylinidae</tp:taxon-name-part></tp:taxon-name> (<tp:taxon-name><tp:taxon-name-part taxon-name-part-type="order">Coleoptera</tp:taxon-name-part></tp:taxon-name>) Part II.</article-title> <source>Transactions of the Royal Society of South Australia</source> <volume>49</volume>: <fpage>213</fpage>–<lpage>253</lpage>.</mixed-citation></ref><ref id="B16"><mixed-citation xmlns:xlink="http://www.w3.org/1999/xlink" xlink:type="simple">
          <person-group><name name-style="western"><surname>Herman</surname><given-names>L</given-names></name></person-group> (<year>2001</year>) <article-title>Catalog of the <tp:taxon-name><tp:taxon-name-part taxon-name-part-type="family">Staphylinidae</tp:taxon-name-part></tp:taxon-name> (<tp:taxon-name><tp:taxon-name-part taxon-name-part-type="class">Insecta</tp:taxon-name-part></tp:taxon-name>: <tp:taxon-name><tp:taxon-name-part taxon-name-part-type="order">Coleoptera</tp:taxon-name-part></tp:taxon-name>). 1758 to the End of the Second Millennium VI. Staphylinine Group (Part 3) <tp:taxon-name><tp:taxon-name-part taxon-name-part-type="above-genus">Statphylininae</tp:taxon-name-part></tp:taxon-name>: <tp:taxon-name><tp:taxon-name-part taxon-name-part-type="tribe">Staphylinini</tp:taxon-name-part></tp:taxon-name> (<tp:taxon-name><tp:taxon-name-part taxon-name-part-type="above-genus">Quedina</tp:taxon-name-part></tp:taxon-name>, <tp:taxon-name><tp:taxon-name-part taxon-name-part-type="subtribe">Staphylinina</tp:taxon-name-part></tp:taxon-name>, <tp:taxon-name><tp:taxon-name-part taxon-name-part-type="subtribe">Tanygnathinina</tp:taxon-name-part></tp:taxon-name>, <tp:taxon-name><tp:taxon-name-part taxon-name-part-type="subtribe">Xanthopygina</tp:taxon-name-part></tp:taxon-name>), <tp:taxon-name><tp:taxon-name-part taxon-name-part-type="tribe">Xantholinini</tp:taxon-name-part></tp:taxon-name>-<tp:taxon-name><tp:taxon-name-part taxon-name-part-type="family">Staphylinidae</tp:taxon-name-part></tp:taxon-name> Incertae Sedis-Fossils, <tp:taxon-name><tp:taxon-name-part taxon-name-part-type="subfamily">Protactinae</tp:taxon-name-part></tp:taxon-name>.</article-title> <source>Bulletin of the American Museum of Natural History</source> <volume>265</volume>: <elocation-id>3059</elocation-id>.</mixed-citation></ref><ref id="B21"><mixed-citation xmlns:xlink="http://www.w3.org/1999/xlink" xlink:type="simple">
          <person-group><name name-style="western"><surname>Newton</surname><given-names>A</given-names></name><name name-style="western"><surname>Thayer</surname><given-names>M</given-names></name></person-group> (<year>2005</year>) <source>Catalog of austral species of <tp:taxon-name><tp:taxon-name-part taxon-name-part-type="family">Staphylinidae</tp:taxon-name-part></tp:taxon-name> and other <tp:taxon-name><tp:taxon-name-part taxon-name-part-type="superfamily">Staphylinoidea</tp:taxon-name-part></tp:taxon-name></source>. <publisher-name>Field Museum of Natural History</publisher-name>, <publisher-loc>Chicago</publisher-loc>. <ext-link xlink:type="simple" ext-link-type="uri" xlink:href="http://archive.fieldmuseum.org/peet_staph/db_1b">http://archive.fieldmuseum.org/peet_staph/db_1b</ext-link>. html [<date-in-citation content-type="access-date">accession date: 2016 4 07</date-in-citation>]</mixed-citation></ref><ref id="B7"><mixed-citation xmlns:xlink="http://www.w3.org/1999/xlink" xlink:type="simple">
          <person-group><name name-style="western"><surname>Chani-Posse</surname><given-names>M</given-names></name></person-group> (<year>2013</year>) <article-title>Towards a natural classification of the subtribe <tp:taxon-name><tp:taxon-name-part taxon-name-part-type="subtribe">Philonthina</tp:taxon-name-part></tp:taxon-name> (<tp:taxon-name><tp:taxon-name-part taxon-name-part-type="order">Coleoptera</tp:taxon-name-part></tp:taxon-name>: <tp:taxon-name><tp:taxon-name-part taxon-name-part-type="family">Staphylinidae</tp:taxon-name-part></tp:taxon-name>: <tp:taxon-name><tp:taxon-name-part taxon-name-part-type="tribe">Staphylinini</tp:taxon-name-part></tp:taxon-name>): a phylogenetic analysis of the Neotropical genera.</article-title> <source>Systematic Entomology</source> <volume>38</volume>(<issue>2</issue>): <fpage>390</fpage>–<lpage>406</lpage>. <ext-link xlink:type="simple" ext-link-type="doi" xlink:href="10.1111/syen.12003">https://doi.org/10.1111/syen.12003</ext-link></mixed-citation></ref><ref id="B8"><mixed-citation xmlns:xlink="http://www.w3.org/1999/xlink" xlink:type="simple">
          <person-group><name name-style="western"><surname>Chani-Posse</surname><given-names>M</given-names></name><name name-style="western"><surname>Brunke</surname><given-names>A</given-names></name><name name-style="western"><surname>Chatzimanolis</surname><given-names>S</given-names></name><name name-style="western"><surname>Schillhammer</surname><given-names>H</given-names></name><name name-style="western"><surname>Solodovnikov</surname><given-names>A</given-names></name></person-group> (<year>in press</year>) <article-title>Phylogeny of the hyper-diverse rove beetle subtribe <tp:taxon-name><tp:taxon-name-part taxon-name-part-type="subtribe">Philonthina</tp:taxon-name-part></tp:taxon-name> with implications for classification of the tribe <tp:taxon-name><tp:taxon-name-part taxon-name-part-type="tribe">Staphylinini</tp:taxon-name-part></tp:taxon-name> (<tp:taxon-name><tp:taxon-name-part taxon-name-part-type="order">Coleoptera</tp:taxon-name-part></tp:taxon-name>: <tp:taxon-name><tp:taxon-name-part taxon-name-part-type="family">Staphylinidae</tp:taxon-name-part></tp:taxon-name>).</article-title> <source>Cladistics</source>.</mixed-citation></ref></ref-list></tp:taxon-treatment>
