# Supplementary material for: Systematic and biogeographic review of the Staphylinini rove beetles of Lord Howe Island with description of new species and taxonomic changes (Coleoptera, Staphylinidae)
Source: Zookeys. 2016 Dec 7;(638):1–25. doi: 10.3897/zookeys.638.10883 (PMC5270741; doi:10.3897/zookeys.638.10883)
Supplement: XML Treatment for Hesperus pacificus [file zookeys.638.10883-treatment11.xml]

<!DOCTYPE tp:taxon-treatment
  PUBLIC "-//TaxonX//DTD Taxonomic Treatment Publishing DTD v0 20100105//EN" "tax-treatment-NSO.dtd">
<tp:taxon-treatment xmlns:tp="http://www.plazi.org/taxpub"><tp:treatment-meta><kwd-group><label>Taxon classification</label><kwd><named-content content-type="kingdom">Animalia</named-content></kwd><kwd><named-content content-type="order">Coleoptera</named-content></kwd><kwd><named-content content-type="family">Staphylinidae</named-content></kwd></kwd-group><mixed-citation publication-type="journal"><person-group><name><surname>Shaw</surname><given-names>Josh Jenkins</given-names></name><name><surname>Solodovnikov</surname><given-names>Alexey</given-names></name></person-group><article-title>Systematic and biogeographic review of the <tp:taxon-name><tp:taxon-name-part taxon-name-part-type="tribe">Staphylinini</tp:taxon-name-part></tp:taxon-name> rove beetles of Lord Howe Island with description of new species and taxonomic changes (<tp:taxon-name><tp:taxon-name-part taxon-name-part-type="order">Coleoptera</tp:taxon-name-part></tp:taxon-name>, <tp:taxon-name><tp:taxon-name-part taxon-name-part-type="family">Staphylinidae</tp:taxon-name-part></tp:taxon-name>)</article-title><source>Zookeys</source><day>7</day><month>12</month><year>2016</year><volume>2016</volume><issue>638</issue><fpage>1</fpage><lpage>25</lpage><pub-id pub-id-type="doi">10.3897/zookeys.638.10883</pub-id></mixed-citation></tp:treatment-meta><tp:nomenclature><tp:taxon-name>
                  <tp:taxon-name-part taxon-name-part-type="genus">Hesperus</tp:taxon-name-part>
                  <tp:taxon-name-part taxon-name-part-type="species">pacificus</tp:taxon-name-part>
                </tp:taxon-name><tp:taxon-authority>Olliff, 1887</tp:taxon-authority></tp:nomenclature><tp:treatment-sec sec-type="discussion" id="SECID0ERSBG"><title>Taxon discussion.</title><p>
                  <italic><tp:taxon-name><tp:taxon-name-part taxon-name-part-type="genus">Hesperus</tp:taxon-name-part> <tp:taxon-name-part taxon-name-part-type="species">pacificus</tp:taxon-name-part></tp:taxon-name></italic> Olliff, 1887 was originally described from <abbrev xmlns:xlink="http://www.w3.org/1999/xlink" xlink:title="Lord Howe Island" xlink:type="simple">LHI</abbrev> where it is endemic. In contrast to the above mentioned <abbrev xmlns:xlink="http://www.w3.org/1999/xlink" xlink:title="Lord Howe Island" xlink:type="simple">LHI</abbrev> endemic <italic><tp:taxon-name><tp:taxon-name-part taxon-name-part-type="genus">Hesperus</tp:taxon-name-part> <tp:taxon-name-part taxon-name-part-type="species">dolichoderes</tp:taxon-name-part></tp:taxon-name></italic> and presumably closely related <tp:taxon-name>‘<tp:taxon-name-part taxon-name-part-type="genus">Cafius</tp:taxon-name-part>’ <tp:taxon-name-part taxon-name-part-type="species">gigas</tp:taxon-name-part></tp:taxon-name>, <italic><tp:taxon-name><tp:taxon-name-part taxon-name-part-type="genus">Hesperus</tp:taxon-name-part> <tp:taxon-name-part taxon-name-part-type="species">pacificus</tp:taxon-name-part></tp:taxon-name></italic> looks like a more typical species of the genus, i.e. more brightly coloured, with well developed wings.</p></tp:treatment-sec></tp:taxon-treatment>
