# Supplementary material for: Systematic and biogeographic review of the Staphylinini rove beetles of Lord Howe Island with description of new species and taxonomic changes (Coleoptera, Staphylinidae)
Source: Zookeys. 2016 Dec 7;(638):1–25. doi: 10.3897/zookeys.638.10883 (PMC5270741; doi:10.3897/zookeys.638.10883)
Supplement: XML Treatment for Creophilus erythrocephalus [file zookeys.638.10883-treatment12.xml]

<!DOCTYPE tp:taxon-treatment
  PUBLIC "-//TaxonX//DTD Taxonomic Treatment Publishing DTD v0 20100105//EN" "tax-treatment-NSO.dtd">
<tp:taxon-treatment xmlns:tp="http://www.plazi.org/taxpub"><tp:treatment-meta><kwd-group><label>Taxon classification</label><kwd><named-content content-type="kingdom">Animalia</named-content></kwd><kwd><named-content content-type="order">Coleoptera</named-content></kwd><kwd><named-content content-type="family">Staphylinidae</named-content></kwd></kwd-group><mixed-citation publication-type="journal"><person-group><name><surname>Shaw</surname><given-names>Josh Jenkins</given-names></name><name><surname>Solodovnikov</surname><given-names>Alexey</given-names></name></person-group><article-title>Systematic and biogeographic review of the <tp:taxon-name><tp:taxon-name-part taxon-name-part-type="tribe">Staphylinini</tp:taxon-name-part></tp:taxon-name> rove beetles of Lord Howe Island with description of new species and taxonomic changes (<tp:taxon-name><tp:taxon-name-part taxon-name-part-type="order">Coleoptera</tp:taxon-name-part></tp:taxon-name>, <tp:taxon-name><tp:taxon-name-part taxon-name-part-type="family">Staphylinidae</tp:taxon-name-part></tp:taxon-name>)</article-title><source>Zookeys</source><day>7</day><month>12</month><year>2016</year><volume>2016</volume><issue>638</issue><fpage>1</fpage><lpage>25</lpage><pub-id pub-id-type="doi">10.3897/zookeys.638.10883</pub-id></mixed-citation></tp:treatment-meta><tp:nomenclature><tp:taxon-name>
                  <tp:taxon-name-part taxon-name-part-type="genus">Creophilus</tp:taxon-name-part>
                  <tp:taxon-name-part taxon-name-part-type="species">erythrocephalus</tp:taxon-name-part>
                </tp:taxon-name><tp:taxon-authority>(Fabricius, 1775)</tp:taxon-authority></tp:nomenclature><tp:treatment-sec sec-type="discussion" id="SECID0EWVBG"><title>Taxon discussion.</title><p>
                  <italic><tp:taxon-name><tp:taxon-name-part taxon-name-part-type="genus">Creophilus</tp:taxon-name-part> <tp:taxon-name-part taxon-name-part-type="species">erythrocephalus</tp:taxon-name-part></tp:taxon-name></italic> is recorded from New Guinea, Australia, Lord Howe Island, New Caledonia, Tonga, Society Islands (French Polynesia), Hawaii, Easter Island, and finally Chile, where it is apparently introduced (<xref ref-type="bibr" rid="B15">Fauvel 1903</xref>; <xref ref-type="bibr" rid="B10">Clarke 2011</xref>). The species is found in open or disturbed habitats, often on dung and carrion; also can be attracted by light (<xref ref-type="bibr" rid="B10">Clarke 2011</xref>). It was first reported from <abbrev xmlns:xlink="http://www.w3.org/1999/xlink" xlink:title="Lord Howe Island" xlink:type="simple">LHI</abbrev> by <xref ref-type="bibr" rid="B22">Olliff (1889)</xref>.</p></tp:treatment-sec><ref-list><ref id="B15"><mixed-citation xmlns:xlink="http://www.w3.org/1999/xlink" xlink:type="simple">
          <person-group><name name-style="western"><surname>Fauvel</surname><given-names>A</given-names></name></person-group> (<year>1903</year>) <article-title>Faune analytique des Coléoptères de la Nouvelle-Calédonie.</article-title> <source>Revue d’Entomologie</source> <volume>22</volume>: <fpage>203</fpage>–<lpage>378</lpage>.</mixed-citation></ref><ref id="B10"><mixed-citation xmlns:xlink="http://www.w3.org/1999/xlink" xlink:type="simple">
          <person-group><name name-style="western"><surname>Clarke</surname><given-names>DJ</given-names></name></person-group> (<year>2011</year>) <article-title>Testing the phylogenetic utility of morphological character systems, with a revision of <italic><tp:taxon-name><tp:taxon-name-part taxon-name-part-type="genus">Creophilus</tp:taxon-name-part></tp:taxon-name></italic> Leach (<tp:taxon-name><tp:taxon-name-part taxon-name-part-type="order">Coleoptera</tp:taxon-name-part></tp:taxon-name>: <tp:taxon-name><tp:taxon-name-part taxon-name-part-type="family">Staphylinidae</tp:taxon-name-part></tp:taxon-name>).</article-title> <source>Zoological Journal of the Linnean Society</source> <volume>163</volume>(<issue>3</issue>): <fpage>723</fpage>–<lpage>812</lpage>. <ext-link xlink:type="simple" ext-link-type="doi" xlink:href="10.1111/j.1096-3642.2011.00725.x">https://doi.org/10.1111/j.1096-3642.2011.00725.x</ext-link></mixed-citation></ref><ref id="B22"><mixed-citation xmlns:xlink="http://www.w3.org/1999/xlink" xlink:type="simple">
          <person-group><name name-style="western"><surname>Olliff</surname><given-names>A</given-names></name></person-group> (<year>1889</year>) <article-title>The Insect Fauna of Lord Howe Island.</article-title> In: <person-group><name name-style="western"><surname>Ramsey</surname><given-names>E</given-names></name></person-group> (<role>Ed.</role>) <source>Lord Howe Island. Its Zoology, Geology, and physical characters</source>. <publisher-name>Charles Potter, Government Printer</publisher-name>, <publisher-loc>Sydney</publisher-loc>. <ext-link xlink:type="simple" ext-link-type="doi" xlink:href="10.3853/j.0067-1967.2.1889.482">https://doi.org/10.3853/j.0067-1967.2.1889.482</ext-link></mixed-citation></ref></ref-list></tp:taxon-treatment>
